# Supplementary material for: Bi-directional signaling by membrane-bound KitL induces proliferation and coordinates thymic endothelial cell and thymocyte expansion
Source: Nat Commun. 2018 Nov 8;9:4685. doi: 10.1038/s41467-018-07024-0 (PMC6224562; doi:10.1038/s41467-018-07024-0)
Supplement: Supplementary file 1 — Supplementary Data 2 [file 41467_2018_7024_MOESM1_ESM.xlsx]

## Sheet: Sheet1
Ingenuity Canonical Pathways	-log(p-value)	Molecules
EIF2 Signaling	31.9	RAF1,EIF3C,RPL22,MAPK1,RPS23,RPLP2,PDPK1,RPL35A,EIF4A2,PIK3R4,EIF2A,RPS11,RPS7,RPL13,RPS20,EIF3B,EIF4G2,EIF3D,RPS13,MAPK3,PAIP1,EIF5,RPL19,PPP1CA,PABPC1,AKT2,RPL3,RPS8,EIF4G3,RPL12,EIF2S3,EIF3E,RPL28,EIF2S2,RPL9,EIF3M,RPL10A,RPS6,RPL8,EIF2B5,RPL10,RPS25,RPS15A,RPL13A,RPSA,EIF3K,Rpl36a,RPS18,Rpl22l1,PPP1CB,RPL26,RPL7A,EIF2S1,EIF4G1,EIF4E,RPL27A,RPL14,SHC1,RPL35,AKT1,RPL18A,SOS1,EIF3A,RPS12,RPS17,R…
Regulation of eIF4 and p70S6K Signaling	19.1	RAF1,EIF3C,MAPK1,RPS23,PDPK1,EIF4A2,PIK3R4,EIF2A,RPS11,RPS7,RPS20,EIF3B,EIF4G2,EIF3D,RPS13,MAPK3,PAIP1,PABPC1,AKT2,RPS8,EIF4G3,EIF2S3,EIF3E,EIF2S2,EIF3M,RPS6,PPP2CB,PPP2R1A,IRS1,EIF2B5,RPS15A,RPS25,RPSA,EIF3K,EIF4EBP2,RPS18,EIF2S1,EIF4G1,EIF4E,EIF4EBP1,SHC1,MTOR,AKT1,SOS1,EIF3A,RPS12,RPS17,RPS3,RPS5,RPS24,ITGB1,RPS19,PPP2R5D,RPS10,AGO2,RPS21,EIF3G,RPS15,RPS4Y1,MAPK14,RPS16,EIF4A1,RPS27L,EIF1AX,EI…
mTOR Signaling	17.6	EIF3C,MAPK1,PRKAB2,PRKAB1,RPS23,PDPK1,EIF4A2,PIK3R4,RICTOR,RPS11,RPS7,RHOG,RHOB,RPS20,EIF3B,EIF4G2,EIF3D,RPS13,MAPK3,TSC2,PRKAA1,PRKD1,AKT1S1,EIF4B,AKT2,STK11,RPS8,RAC1,EIF4G3,EIF3E,EIF3M,RPS6,PPP2CB,RPS6KA6,PPP2R1A,RHOA,PRKCD,IRS1,RPS25,RPS15A,FNBP1,RPSA,EIF3K,TSC1,ULK1,RPS18,RPS6KA3,FKBP1A,EIF4G1,EIF4E,EIF4EBP1,MTOR,AKT1,EIF3A,RPTOR,RPS12,RPS17,RPS3,RPS5,PRKCA,RPS24,RPS19,MAPKAP1,PPP2R5D,RPS10,…
Protein Ubiquitination Pathway	12.8	PSMA7,DNAJB4,USP5,USP20,HSPA5,SKP1,TCEB1,PSMC5,USP7,HSPA4,USP8,DNAJC8,USP10,UBE2E3,NEDD4L,BRCA1,PSMA2,PSMC2,PSMA6,PSMB5,UBE4B,USP9X,HSPA9,BIRC6,PSMC4,PSMD6,DNAJC2,THOP1,PSMD3,HSPA8,ANAPC4,UBE2L3,CBL,DNAJC5,USP32,PSMD12,PSMB1,HSP90AA1,PSMD1,PSMD4,USP24,DNAJC17,USP14,PSMD7,USP35,HLA-A,UBE2N,PSMD9,HSPB8,CDC23,DNAJA1,ANAPC1,USP39,USO1,PSMD10,HSP90B1,HSP90AB1,STUB1,PSMC6,HSPE1,USP47,PSMA3,DNAJB1,HSPA4…
Remodeling of Epithelial Adherens Junctions	12.6	TUBA1B,NME1,RAB5C,RALA,ARPC1B,ARPC5,CTNNA1,RAB5B,IQGAP1,TUBB,CLIP1,ARF6,ACTR3,EXOC2,TUBA1C,VCL,CTNNB1,DNM2,ACTN1,SRC,ACTR2,TUBB4B,ACTB,TUBB2A,RAB7A,APC,DNM1,ACTA2,TUBB6,ARPC2,ZYX,ACTN4,MAPRE3,ARPC4,CTNND1
RhoA Signaling	11.6	PFN1,MPRIP,SEPT9,MYL6,ARPC5,PIKFYVE,ARHGEF1,CDC42EP2,PTK2,BAIAP2,ARHGAP12,CDC42EP1,ARHGEF11,SEPT8,ACTR2,CFL1,ANLN,SEPT7,RDX,PKN1,ARHGAP5,RAPGEF2,ACTA2,PIP5K1C,ARPC2,RHOA,ARHGAP35,ARHGAP1,ARPC1B,PTK2B,PPP1CB,SEPT11,ACTR3,PPP1R12A,CIT,PFN2,PI4KA,MYL12A,PLXNA1,SEPT5,ARHGEF12,RTKN,ACTB,CDC42EP4,ABL2,PLEKHG5,SEPT2,ARPC4,MSN
Insulin Receptor Signaling	10.3	PRKACB,TSC1,RAPGEF1,RAF1,MAPK1,BAD,TRIP10,PPP1CB,PDPK1,LIPE,GSK3A,CRK,JAK2,NCK1,PIK3R4,PPP1R14B,EIF4E,EIF4EBP1,SHC1,MTOR,AKT1,GYS1,PPP1R12A,PPP1R7,MAPK3,SOS1,TSC2,RPTOR,IRS2,STX4,PPP1CA,AKT2,CRKL,PRKAR2A,PPP1R11,ACLY,VAMP2,GRB10,SYNJ2,CBL,PRKAR2B,GAB1,INPP5F,PTPN11,FOXO1,IRS1,SH2B2,PRKACA,EIF2B5,PRKAR1A
Integrin Signaling	9.86	MAP2K4,RAPGEF1,RAF1,MAP3K11,MPRIP,PFN1,MAPK1,ARPC5,PIKFYVE,TLN1,NCK1,PIK3R4,PTK2,RHOG,RHOB,MAPK3,CAV1,ACTR2,AKT2,CRKL,RAC1,TNK2,BCAR3,GSN,RAP1A,ARHGAP5,TLN2,ACTA2,ARF3,CAPN1,RHOA,ARPC2,ZYX,CAPN2,ACTN4,CTTN,FNBP1,RALA,ARPC1B,ARHGEF7,ABL1,PPP1CB,CRK,BRAF,SHC1,ARF6,AKT1,ACTR3,PPP1R12A,SOS1,PFN2,VCL,ACTN1,MYL12A,ITGB1,SRC,PXN,PAK4,PARVA,ASAP1,ACTB,GIT1,CAPNS1,PAK3,PAK2,ARPC4
Epithelial Adherens Junction Signaling	8.87	TUBA1B,RAPGEF1,MYH10,TCF4,MYH9,MYL6,ARPC1B,ARPC5,CTNNA1,MLLT4,CRK,IQGAP1,TUBB,CLIP1,NOTCH2,ACTR3,AKT1,SORBS1,BAIAP2,TUBA1C,VCL,CTNNB1,ACTN1,FARP2,EGFR,ACTR2,SRC,EPN1,AKT2,LMO7,TUBB4B,ACTB,TUBB2A,RAC1,TCF3,RAP1A,PTPRM,APC,EPN2,ACTA2,TUBB6,RHOA,ARPC2,ZYX,ACTN4,PARD3,CLINT1,TCF7L2,ARPC4,CTNND1
Signaling by Rho Family GTPases	8.44	MAP2K4,RAF1,MAP3K11,MYL6,MAPK1,SEPT9,ARPC5,GNB2L1,PIKFYVE,ARHGEF1,CDC42EP2,PIK3R4,SLC9A1,CLIP1,STMN1,PTK2,GNB1,RHOG,RHOB,MAPK3,BAIAP2,ARHGEF11,CDC42EP1,SEPT8,ACTR2,CFL1,SEPT7,RAC1,RDX,ARHGEF17,PKN1,ACTA2,PIP5K1C,RHOA,ARPC2,GNAO1,GNB2,ARHGEF18,PARD3,ARHGEF10,FNBP1,PTK2B,ARPC1B,ARHGEF7,SEPT11,IQGAP1,JUN,ACTR3,PPP1R12A,CIT,ARHGEF2,PI4KA,MYL12A,ITGB1,SEPT5,PAK4,GNAS,ARHGEF12,ACTB,GNAQ,VIM,CDC42EP4,GN…
HIPPO signaling	8.41	SAV1,YWHAH,FAT4,WWTR1,NF2,PPP1CB,FRMD6,SKP1,PPP1R14B,CSNK1E,YWHAQ,PPP1R12A,PPP1R7,LLGL1,AJUBA,PPP1CA,LATS1,RASSF1,DLG1,TJP2,YWHAG,YWHAE,YAP1,YWHAB,PPP2R5D,CSNK1D,YWHAZ,PPP1R11,STK3,TP53BP2,PPP2CB,PPP2R1A,DLG5,SCRIB,PARD3
RhoGDI Signaling	8.21	MYL6,GNB2L1,ARPC5,PIKFYVE,ARHGEF1,GNB1,RHOG,RHOB,ARHGAP12,ARHGEF11,ACTR2,CFL1,RAC1,RDX,ARHGEF17,ARHGDIB,ARHGAP5,ACTA2,PIP5K1C,ARPC2,RHOA,GNAO1,GNB2,ARHGAP35,ARHGEF18,ESR1,ARHGAP1,ARHGEF10,FNBP1,GDI1,ARPC1B,ARHGEF7,EP300,ACTR3,PPP1R12A,ARHGEF2,PI4KA,MYL12A,PRKCA,ITGB1,SRC,PAK4,GNAS,ARHGEF12,WASF2,ACTB,GDI2,GNAQ,GNAI2,ARHGEF5,PAK3,PAK2,ARHGDIA,ARPC4,MSN
Actin Cytoskeleton Signaling	7.79	MYH10,RAF1,MYH9,MPRIP,PFN1,MYL6,MAPK1,ARPC5,PIKFYVE,TLN1,ARHGEF1,PIK3R4,SLC9A1,PTK2,CYFIP2,MAPK3,BAIAP2,ARHGAP24,ACTR2,TIAM1,CFL1,CRKL,RAC1,RDX,FGD1,GSN,APC,TLN2,ACTA2,PIP5K1C,RHOA,ARPC2,ARHGAP35,ACTN4,ABI2,FN1,ARPC1B,ARHGEF7,PPP1CB,TRIO,CRK,IQGAP1,SHC1,ACTR3,PPP1R12A,FLNA,SOS1,PFN2,VCL,ACTN1,MYL12A,NCKAP1,ITGB1,PAK4,PXN,ARHGEF12,WASF2,ACTB,GIT1,PAK3,PAK2,ARPC4,MSN
Germ Cell-Sertoli Cell Junction Signaling	7.51	MAP2K6,MAP2K4,TUBA1B,MAP3K11,MAPK1,CTNNA1,PDPK1,MLLT4,MAP3K4,IQGAP1,PIK3R4,TUBB,PTK2,AKT1,RHOG,RHOB,SORBS1,MAPK3,Map3k7,TUBA1C,MTMR2,VCL,CTNNB1,ACTN1,MAP3K2,ITGB1,SRC,PAK4,PXN,EPN1,CFL1,TJP1,TUBB4B,ACTB,TUBB2A,RAC1,GSN,EPN2,MAPK14,ACTA2,PAK3,TUBB6,RHOA,PAK2,ZYX,ACTN4,CLINT1,MAP3K3,FNBP1,CTNND1
ERK/MAPK Signaling	7.46	PRKACB,RAPGEF1,RAF1,BAD,MAPK1,YWHAH,TLN1,PIK3R4,PPP1R14B,PTK2,YWHAQ,PPP1R7,MAPK3,PPP1CA,YWHAG,YWHAB,CRKL,VRK2,YWHAZ,RAC1,PPP1R11,RAP1A,ATF2,PPP2CB,PPP2R1A,TLN2,ARAF,PRKCD,PRKACA,ESR1,ELK3,PTK2B,PPP1CB,CRK,NFATC1,EIF4E,EIF4EBP1,KSR1,EP300,BRAF,SHC1,PPP1R12A,SOS1,PRKCA,ITGB1,SRC,PXN,PAK4,PPP2R5D,PRKAR2A,PLA2G4A,PRKAR2B,PAK3,PAK2,RPS6KA4,PRKAR1A
Breast Cancer Regulation by Stathmin1	7.41	PRKACB,TUBA1B,RAF1,MAPK1,GNB2L1,ARHGEF1,TUBB,PIK3R4,PPP1R14B,STMN1,GNB1,CAMK2D,PPP1R7,MAPK3,ARHGEF11,TUBA1C,PPP1CA,PRKD1,TUBB2A,RAC1,PPP1R11,ARHGEF17,ITPR1,PPP2CB,PPP2R1A,RHOA,PRKCD,ITPR3,GNB2,PRKACA,PLCB3,ARHGEF18,ARHGEF10,CDK2,Calm1 (includes others),ARHGEF7,PPP1CB,SHC1,PPP1R12A,SOS1,RB1CC1,ARHGEF2,PRKCA,GNAS,ARHGEF12,TUBB4B,PPP2R5D,GNAQ,PRKAR2A,ADCY6,CDK1,GNAI2,ARHGEF5,CCNE1,PRKAR2B,TUBB6,PRKA…
Protein Kinase A Signaling	7.39	PRKACB,MYH10,RAF1,YWHAH,MYL6,MAPK1,BAD,PTPN23,PTPN14,PDE12,GNB2L1,ACP1,LIPE,GSK3A,PPP1R14B,GNB1,YWHAQ,PTK2,PLCD3,CAMK2D,PHKB,GYS1,PPP1R7,MAPK3,PPP1CA,CDC16,APEX1,PRKD1,YWHAG,YWHAE,YWHAB,YWHAZ,PPP1R11,ITPR1,TCF3,RAP1A,PTPRM,ATF2,AKAP13,ANAPC4,PTPN11,RHOA,PRKCD,PDE1B,ITPR3,PRKACA,GNB2,HIST1H1D,PLCB3,H1F0,PTPRA,PTPN21,AKAP12,FLNB,HIST1H1C,TCF4,Calm1 (includes others),PTK2B,PDIA3,PDE4A,PPP1CB,CDC23,P…
AMPK Signaling	7.09	PRKACB,PRKAB2,PRKAB1,MAPK1,LIPE,PDPK1,PIK3R4,ELAVL1,AK1,GYS1,FASN,TSC2,PRKAA1,IRS2,SMARCC2,AKT1S1,AKT2,EEF2,STK11,ATF2,PFKM,PPP2CB,PPP2R1A,IRS1,PRKACA,ACACA,PHF10,PBRM1,TSC1,ULK1,ARID1A,SMARCA4,EIF4EBP1,EP300,MTOR,AKT1,PCK2,CRTC2,TBC1D1,RPTOR,EEF2K,SRC,GNAS,PPP2R5D,ACTB,PRKAR2A,PFKP,BRD7,MAPK14,PRKAR2B,FOXO1,SMARCC1,CAMKK2,PRKAR1A
NRF2-mediated Oxidative Stress Response	7.04	MAP2K4,RAF1,MAPK1,DNAJB4,PIK3R4,SOD2,DNAJC8,ABCC1,MAPK3,JUND,DNAJA2,TXN,UBE2E3,CBR1,PRKD1,TXNRD1,ERP29,DNAJC5,ACTA2,PRKCD,STIP1,SQSTM1,MAPK7,HACD3,GSTP1,FTH1,EPHX1,MAP2K6,DNAJC17,USP14,GSTM5,PPIB,PRDX1,HSPB8,DNAJA1,EP300,AKR1A1,JUN,AKT1,VCP,UBE2K,DNAJB1,PRKCA,ACTB,NQO1,SOD1,GSTO1,DNAJC21,FTL,MAPK14,DNAJB11,CCT7,EIF2AK3
Molecular Mechanisms of Cancer	6.72	MAP2K4,PRKACB,RAPGEF1,GAB2,RAF1,MAPK1,BAD,TAB2,GSK3A,ARHGEF1,PIK3R4,RBL1,PTK2,RB1,CAMK2D,RHOG,RHOB,SUFU,MAPK3,ARHGEF11,BRCA1,PRKD1,AKT2,TFDP1,CDK7,RAC1,ARHGEF17,TCF3,RAP1A,RALBP1,APC,DAXX,CBL,GAB1,PTPN11,RHOA,PRKCD,IRS1,GNAO1,PRKACA,PLCB3,ARHGEF18,ARHGEF10,CDK2,FNBP1,MAP2K6,TCF4,RALA,PA2G4,ARHGEF7,LRP6,ABL1,CDK4,CTNNA1,CRK,JAK2,FAS,EP300,BRAF,SHC1,AKT1,JUN,FANCD2,SOS1,BID,ARHGEF2,CTNNB1,CASP8,PRK…
Sertoli Cell-Sertoli Cell Junction Signaling	6.45	MAP2K4,PRKACB,RAF1,TUBA1B,MAP3K11,MAPK1,MLLT4,GSK3A,MAP3K4,TUBB,TJAP1,MAPK3,Map3k7,MTMR2,TUBA1C,MAP3K2,DLG1,AKT2,TJP2,TUBB2A,RAC1,ATF2,EPN2,CLDN12,ACTA2,ZAK,PRKACA,ACTN4,SPTAN1,CLINT1,SPTBN1,CTNNA1,SYMPK,JUN,AKT1,SORBS1,VCL,CTNNB1,ACTN1,ITGB1,SRC,EPN1,TJP1,TUBB4B,ACTB,PRKAR2A,YBX3,MAPK14,PRKAR2B,TUBB6,MAP3K3,PRKAR1A
14-3-3-mediated Signaling	6.39	MAP2K4,TUBA1B,TSC1,RAF1,YWHAH,MAPK1,BAD,PDIA3,GSK3A,PIK3R4,TUBB,YWHAQ,PLCD3,SRPK2,JUN,AKT1,MAPK3,TSC2,TUBA1C,PDCD6IP,PRKD1,AKT1S1,PRKCA,SRC,AKT2,YWHAG,YWHAE,YAP1,YWHAB,TUBB4B,STK11,TUBB2A,YWHAZ,VIM,CBL,TUBB6,FOXO1,PRKCD,PLCB3
GNRH Signaling	6.35	PRKACB,MAP2K4,MAP2K6,RAF1,MAP3K11,MAPK1,MAP3K4,EP300,PTK2,CAMK2D,JUN,MAPK3,SOS1,Map3k7,DNM2,PRKD1,MAP3K2,EGFR,PRKCA,SRC,PAK4,GNAS,GNAQ,RAC1,PRKAR2A,ADCY6,ITPR1,ATF2,DNM1,GNAI2,MAPK14,PRKAR2B,PAK3,PRKCD,PAK2,ITPR3,PRKACA,PLCB3,MAPK7,MAP3K3,PRKAR1A
DNA Methylation and Transcriptional Repression Signaling	6.24	CHD3,HDAC2,MECP2,CHD4,MTA1,DNMT3A,MBD3,ARID4B,MTA2,SUDS3,SIN3A,DNMT1,RBBP4
Regulation of Actin-based Motility by Rho	6.11	MPRIP,PFN1,ARPC1B,MYL6,ARPC5,PIKFYVE,PPP1CB,RHOG,ACTR3,RHOB,PPP1R12A,BAIAP2,PFN2,PI4KA,MYL12A,ITGB1,ACTR2,PAK4,CFL1,ACTB,RAC1,GSN,ACTA2,PAK3,PIP5K1C,ARPC2,RHOA,PAK2,ARHGDIA,FNBP1,ARPC4
Aryl Hydrocarbon Receptor Signaling	5.88	TRIP11,NFIX,MAPK1,GSTM5,POLA1,CDK4,RBL1,SMARCA4,FAS,PTGES3,EP300,RB1,CTSD,NCOA7,HSP90B1,JUN,HSP90AB1,NCOA2,MAPK3,NEDD8,SRC,RBL2,NFIC,TFDP1,MED1,NQO1,GSTO1,ALDH9A1,NCOA3,CCNE1,ALDH1L2,NFIA,HSP90AA1,NFIB,ALDH18A1,NCOR2,ALDH16A1,RXRA,ESR1,CDK2,GSTP1,MCM7
Pyridoxal 5'-phosphate Salvage Pathway	5.72	MAP2K4,PDXK,MAP2K6,CDK18,AKT2,MAPK1,CDK7,MAPK6,CDK4,CSNK1D,CDK1,PKN1,BRAF,PAK3,ARAF,PRPF4B,MAPK3,PRKCD,PAK2,PRKAA1,EIF2AK2,MAPK7,HIPK1,CDK2,DYRK1A
RAN Signaling	5.46	KPNA3,KPNB1,RCC1,TNPO1,RANGAP1,RAN,XPO1,KPNA2,RANBP1,IPO5
IGF-1 Signaling	5.4	PRKACB,RAF1,CSNK2A1,YWHAH,MAPK1,BAD,PDPK1,JAK2,PIK3R4,PTK2,YWHAQ,SHC1,JUN,AKT1,MAPK3,SOS1,IRS2,PXN,AKT2,YWHAG,YWHAE,YWHAB,YWHAZ,PRKAR2A,GRB10,CSNK2A2,PRKAR2B,FOXO1,PTPN11,IRS1,PRKACA,PRKAR1A
Estrogen Receptor Signaling	5.37	MED13,RAF1,MAPK1,GTF2F2,TAF7,NR3C1,SMARCA4,EP300,CTBP1,SHC1,DDX5,POLR2A,THRAP3,PCK2,NCOA2,MAPK3,SOS1,NCOR1,TAF3,TAF12,SRC,PELP1,SRA1,TAF6,MED1,CDK7,PHB2,GTF2F1,HNRNPD,MED12,MED14,NCOA3,TAF9B,HDAC3,SPEN,NCOR2,ESR1,MED24,TAF15
ILK Signaling	5.36	MAP2K4,MYH10,MYH9,MAPK1,MYL6,PDPK1,GSK3A,RICTOR,PIK3R4,PPP1R14B,PTK2,RHOG,RHOB,MAPK3,IRS2,TESK1,AKT2,CFL1,ATF2,PPP2CB,PPP2R1A,ACTA2,IRS1,RHOA,RSU1,ACTN4,FNBP1,MAP2K6,FLNB,FN1,EP300,TGFB1I1,MTOR,JUN,AKT1,PPP1R12A,FLNA,VCL,CTNNB1,ACTN1,NACA,ITGB1,PARVA,PXN,PPP2R5D,ACTB,VIM,FLNC,SH2B2,RPS6KA4
FAK Signaling	5.35	RAF1,MAPK1,ARHGEF7,PDPK1,TLN1,CRK,PIK3R4,PTK2,AKT1,MAPK3,SOS1,VCL,EGFR,ITGB1,SRC,PAK4,PXN,AKT2,ASAP1,ACTB,RAC1,GIT2,TLN2,CAPNS1,ACTA2,PAK3,CAPN1,PAK2,CAPN2,TNS1
ERK5 Signaling	5.29	IL6ST,SRC,YWHAG,YWHAH,YWHAE,BAD,YWHAB,GNAQ,RPS6KA3,YWHAZ,ATF2,EP300,YWHAQ,RPS6KA6,AKT1,GAB1,PTPN11,MEF2C,RPS6KA4,MAPK7,WNK1,MAP3K3,EGFR,MAP3K2
Clathrin-mediated Endocytosis Signaling	5.22	CSNK2A1,EPS15,RAB5C,ARPC5,CLTB,PIK3R4,CD2AP,SNX9,RAB11B,SH3KBP1,DNM2,ACTR2,APOM,USP9X,CLTC,RAC1,PCYOX1,SH3GL1,HSPA8,CBL,ACTA2,PIP5K1C,CLTA,ARPC2,CTTN,SH3BP4,AP2A1,ARPC1B,PICALM,GAK,NUMB,RAB5B,ARF6,ACTR3,AAK1,DAB2,LDLRAP1,PPP3CA,ITGB1,SRC,EPN1,AP2M1,ACTB,RAB7A,DNM1,CSNK2A2,APOA1,MYO1E,ARPC4
ATM Signaling	5.16	MAP2K4,SMC3,TRIM28,ABL1,MDC1,MRE11A,TDP1,CBX5,CDK1,ATF2,SMC1A,EP300,MAPK14,JUN,FANCD2,RAD9A,H2AFX,BID,TP53BP1,TLK1,TLK2,BRCA1,CDK2
Rac Signaling	5.01	MAP2K4,ABI2,RAF1,MAP3K11,PTK2B,ARPC1B,MAPK1,ARPC5,PIKFYVE,IQGAP1,PIK3R4,PTK2,CYFIP2,JUN,ACTR3,MAPK3,BAIAP2,PI4KA,NCKAP1,ITGB1,ACTR2,TIAM1,PAK4,CFL1,RAC1,PAK3,PIP5K1C,RHOA,ARPC2,PAK2,SH3RF1,PARD3,ARPC4
PI3K/AKT Signaling	5	GAB2,RAF1,TSC1,YWHAH,MAPK1,BAD,PDPK1,GSK3A,JAK2,EIF4E,EIF4EBP1,YWHAQ,SHC1,MTOR,HSP90B1,AKT1,GYS1,HSP90AB1,MAPK3,TSC2,SOS1,CTNNB1,ITGB1,CDC37,AKT2,YWHAG,YWHAE,YWHAB,PPP2R5D,YWHAZ,SYNJ2,PPP2CB,PPP2R1A,GAB1,INPP5F,FOXO1,HSP90AA1
Phospholipase C Signaling	4.99	RAF1,MPRIP,MYL6,MAPK1,GNB2L1,ARHGEF1,HDAC6,GNB1,RHOG,RHOB,MAPK3,HDAC7,ARHGEF11,PRKD1,HDAC4,HDAC2,RAC1,ARHGEF17,ITPR1,RAP1A,ATF2,HDAC5,HDAC3,RHOA,PRKCD,ITPR3,GNB2,PLCB3,ARHGEF18,ARHGEF10,FNBP1,PEBP1,Calm1 (includes others),RALA,ARHGEF7,RPS6KA3,PPP1CB,NFATC1,EP300,SHC1,NFAT5,PPP1R12A,AHNAK,SOS1,ARHGEF2,PPP3CA,MYL12A,PRKCA,ITGB1,SRC,GNAS,ARHGEF12,GNAQ,ADCY6,NFATC4,PLA2G4A,ARHGEF5,MEF2C
Glucocorticoid Receptor Signaling	4.77	MAP2K4,PRKACB,RAF1,YWHAH,MAPK1,PRKAB2,PRKAB1,PIK3R4,HSPA5,HSPA4,MAPK3,PRKAA1,SMARCC2,AKT2,MED1,CDK7,HSPA9,RAC1,GTF2F1,MED14,NCOA3,TAF9B,HSPA8,POU2F1,PRKACA,HSP90AA1,NR3C2,ESR1,PHF10,PBRM1,ARID1A,GTF2F2,TAF7,JAK2,NR3C1,SMARCA4,PTGES3,NFATC1,EP300,SHC1,HSP90B1,JUN,AKT1,POLR2A,NFAT5,HSP90AB1,PCK2,NCOA2,ANXA1,SOS1,NCOR1,TAF3,PPP3CA,TAF12,VCAM1,SRA1,TAF6,ACTB,CEBPB,NFATC4,BRD7,MAPK14,FKBP4,SMARCC1,NCO…
TCA Cycle II (Eukaryotic)	4.69	SDHA,CS,IDH3G,SUCLG1,DLST,ACO2,DLD,IDH3A,ACO1,MDH2,FH,MDH1
Huntington's Disease Signaling	4.68	MAP2K4,MAPK1,CLTB,GNB2L1,PDPK1,HSPA5,PIK3R4,HDAC6,GNB1,CTSD,HSPA4,MAPK3,HDAC7,NAPA,DNM2,PRKD1,AKT2,HDAC4,HDAC2,HSPA9,CLTC,ITPR1,ATF2,TAF9B,HDAC5,HSPA8,HDAC3,DNAJC5,ATP5B,CAPN1,CLTA,PRKCD,HTT,GNB2,PLCB3,CAPN2,VTI1B,EP300,SHC1,MTOR,JUN,AKT1,POLR2A,SOS1,NCOR1,DNAJB1,CASP8,EGFR,PRKCA,SDHA,GLS,GNAQ,SIN3A,DNM1,PSME1,CAPNS1,NCOR2
Ephrin Receptor Signaling	4.67	RAPGEF1,RAF1,MAPK1,ITSN1,ARPC1B,ARPC5,GNB2L1,ABL1,ACP1,CRK,JAK2,NCK1,EP300,GNB1,PTK2,SHC1,AKT1,ACTR3,SORBS1,MAPK3,SOS1,ITGB1,ACTR2,SRC,PAK4,PXN,AKT2,GNAS,CFL1,CRKL,GNAQ,RAC1,RAP1A,ATF2,GNAI2,PAK3,PTPN11,ABI1,RHOA,ARPC2,PAK2,GNAO1,GNB2,DOK1,EPHA2,MAP4K4,ARPC4
Gap Junction Signaling	4.65	PRKACB,TUBA1B,DBN1,RAF1,MAPK1,PDIA3,PIK3R4,TUBB,CSNK1E,PLCD3,AKT1,SP3,MAPK3,SOS1,CAV1,TUBA1C,CTNNB1,PRKD1,PPP3CA,MAP3K2,EGFR,PRKCA,SRC,AKT2,GNAS,TUBB4B,ACTB,TUBB2A,GNAQ,ADCY6,PRKAR2A,CSNK1D,ITPR1,GNAI2,PRKAR2B,ACTA2,TUBB6,PRKCD,ITPR3,PRKACA,PLCB3,MAPK7,PRKAR1A
Regulation of Cellular Mechanics by Calpain Protease	4.6	ITGB1,SRC,PXN,MAPK1,CDK4,TLN1,CDK1,PTK2,RB1,CCNE1,CAPNS1,TLN2,CAPN1,MAPK3,CAPN2,ACTN4,VCL,CAST,CDK2,ACTN1,EGFR
Aldosterone Signaling in Epithelial Cells	4.59	RAF1,DNAJC17,MAPK1,DNAJB4,PDIA3,PIKFYVE,HSPB8,PDPK1,PIK3R4,HSPA5,DNAJA1,SLC9A1,PLCD3,HSPA4,HSP90B1,HSP90AB1,MAPK3,DNAJC8,HSPE1,SOS1,DNAJB1,PI4KA,PRKD1,AHCY,HSPA4L,PRKCA,HSPH1,SLC12A2,HSPA9,DNAJC2,HSPD1,ITPR1,HSPA8,DNAJC21,DNAJC5,PIP5K1C,DNAJB11,PRKCD,ITPR3,PLCB3,HSP90AA1,NR3C2
Purine Nucleotides De Novo Biosynthesis II	4.54	ADSS,ADSL,GMPS,IMPDH2,PAICS,PFAS,ATIC,GART
PPARÎ±/RXRÎ± Activation	4.53	MAP2K6,PRKACB,MAP2K4,RAF1,MAPK1,PRKAB2,PRKAB1,PDIA3,JAK2,EP300,SHC1,PLCD3,HSP90B1,JUN,HSP90AB1,MAPK3,FASN,SOS1,PRKAA1,NCOR1,GOT2,PRKCA,GNAS,MED1,GNAQ,ADCY6,PRKAR2A,NR2C2,MED12,TGS1,NCOA3,CAND1,ACADL,APOA1,PRKAR2B,MAPK14,IRS1,PRKACA,HSP90AA1,PLCB3,MEF2C,NCOR2,RXRA,MED24,MAP4K4,PRKAR1A
Role of NFAT in Cardiac Hypertrophy	4.46	IL6ST,MAP2K6,PRKACB,MAP2K4,RAF1,Calm1 (includes others),MAPK1,PDIA3,GNB2L1,PIK3R4,EP300,CABIN1,GNB1,HDAC6,SHC1,PLCD3,CAMK2D,AKT1,MAPK3,SOS1,HDAC7,PRKD1,PPP3CA,PRKCA,SRC,AKT2,HDAC4,GNAS,HDAC2,GNAQ,ADCY6,PRKAR2A,ITPR1,NFATC4,HDAC5,GNAI2,RCAN1,PRKAR2B,MAPK14,HDAC3,PRKCD,ITPR3,PRKACA,GNB2,PLCB3,MEF2C,PRKAR1A
FcÎ³ Receptor-mediated Phagocytosis in Macrophages and Monocytes	4.45	GAB2,PTK2B,MAPK1,ARPC1B,ARPC5,DGKB,TLN1,CRK,NCK1,ARF6,AKT1,ACTR3,RAB11B,MAPK3,PRKD1,PRKCA,SRC,ACTR2,PXN,AKT2,ACTB,RAC1,MYO5A,CBL,TLN2,ACTA2,ARPC2,PRKCD,ARPC4
p70S6K Signaling	4.45	RAF1,YWHAH,MAPK1,BAD,PDIA3,PDPK1,PIK3R4,YWHAQ,SHC1,PLCD3,MTOR,AKT1,MAPK3,SOS1,EEF2K,BCAP31,PRKD1,PRKCA,EGFR,SRC,AKT2,YWHAG,YWHAE,EEF2,YWHAB,PPP2R5D,GNAQ,YWHAZ,GNAI2,RPS6,PPP2CB,PPP2R1A,IRS1,PRKCD,PLCB3
G Beta Gamma Signaling	4.41	PRKACB,RAF1,CAV2,MAPK1,GNB2L1,PDPK1,GNB1,SHC1,AKT1,MAPK3,SOS1,CAV1,DNM2,PRKD1,EGFR,PRKCA,SRC,AKT2,GNAS,GNAQ,PRKAR2A,GNAI2,PRKAR2B,PRKCD,GNAO1,PRKACA,GNB2,PRKAR1A
Caveolar-mediated Endocytosis Signaling	4.38	ITGB1,SRC,FLNB,COPZ1,ARCN1,RAB5C,ITSN1,HLA-A,ACTB,COPA,ABL1,FLOT1,RAB5B,COPB2,COPB1,ACTA2,FLNC,FLNA,CAV1,PTRF,DNM2,PRKCA,EGFR,MAP3K2
B Cell Receptor Signaling	4.34	MAP2K6,MAP2K4,GAB2,RAF1,MAP3K11,Calm1 (includes others),PTK2B,MAPK1,BAD,ABL1,PDPK1,GSK3A,MAP3K4,PIK3R4,NFATC1,EP300,PTK2,SHC1,MTOR,CAMK2D,NFAT5,AKT1,JUN,MAPK3,SOS1,Map3k7,PPP3CA,MAP3K2,AKT2,CFL1,APBB1IP,RAC1,NFATC4,TCF3,RAP1A,ATF2,SYNJ2,MAPK14,GAB1,INPP5F,PTPN11,FOXO1,PAG1,MEF2C,MAP3K3
Salvage Pathways of Pyrimidine Ribonucleotides	4.3	MAP2K6,MAP2K4,NME1,MAPK1,CDK4,BRAF,AK1,MAPK3,PRPF4B,PRKAA1,HIPK1,CDK18,AKT2,CDK7,CSNK1D,MAPK6,CDK1,PKN1,PAK3,ARAF,PRKCD,PAK2,UCK2,MAPK7,EIF2AK2,UCKL1,CDK2,DYRK1A
tRNA Charging	4.24	CARS,GARS,HARS,HARS2,TARS,MARS,EPRS,NARS,RARS,YARS,KARS,DARS,AARS,SARS,VARS,IARS
Amyloid Processing	4.19	PRKACB,CSNK2A1,AKT2,MAPK1,CSNK1D,MARK1,PRKAR2A,CSNK1E,CSNK2A2,CAPNS1,AKT1,MAPK14,PRKAR2B,CAPN1,MAPK3,PRKACA,CAPN2,PSEN1,PRKAR1A
Cdc42 Signaling	4.14	MAP2K4,RAF1,MAP3K11,RALA,MPRIP,MYL6,MAPK1,ARPC1B,HLA-A,ARPC5,PPP1CB,CDC42EP2,IQGAP1,CLIP1,JUN,ACTR3,PPP1R12A,LLGL1,BAIAP2,EXOC2,MYL12A,ITGB1,ACTR2,SRC,EXOC1,PAK4,CFL1,FGD1,TNK2,APC,ATF2,MAPK14,PAK3,EXOC4,ARPC2,PAK2,PARD3,ARPC4
Melatonin Signaling	4.13	MAP2K6,MAP2K4,PRKACB,RAF1,Calm1 (includes others),MAPK1,PDIA3,GNAQ,PRKAR2A,BRAF,GNAI2,PLCD3,CAMK2D,PRKAR2B,ARAF,MAPK3,PRKCD,GNAO1,PRKACA,PLCB3,PRKD1,PRKCA,PRKAR1A
BER pathway	4.12	LIG1,PCNA,PNKP,FEN1,APEX1,LIG3,XRCC1,PARP1
Androgen Signaling	4.12	PRKACB,Calm1 (includes others),MAPK1,GNB2L1,EP300,GNB1,SHC1,HSPA4,TGFB1I1,JUN,POLR2A,NCOA2,MAPK3,DNAJB1,PRKD1,PRKCA,CALR,SRC,KAT7,GNAS,CDK7,GNAQ,PRKAR2A,GTF2F1,GNAI2,PRKAR2B,PRKCD,GNAO1,PRKACA,GNB2,HSP90AA1,PRKAR1A
VEGF Signaling	4.11	RAF1,BAD,MAPK1,PTK2B,EIF2S1,PIK3R4,ELAVL1,PTK2,SHC1,AKT1,MAPK3,SOS1,VCL,ACTN1,PRKCA,SRC,PXN,AKT2,YWHAE,ACTB,EIF2S3,EIF2S2,ACTA2,FOXO1,PTPN11,EIF2B5,ACTN4,EIF1AX
Granzyme A Signaling	4.07	SET,HIST1H1C,NME1,Hist1h1e,HIST1H1D,HMGB2,H1F0,APEX1,EP300
Semaphorin Signaling in Neurons	4.05	DPYSL2,ITGB1,PLXNA1,PAK4,ARHGEF12,CFL1,MAPK1,DPYSL3,RAC1,PTK2,RHOG,RHOB,PAK3,RHOA,MAPK3,PAK2,ARHGAP1,FNBP1,NRP1
SAPK/JNK Signaling	4.01	MAP2K4,MAP3K11,CRK,MAP3K4,PIK3R4,NFATC1,HNRNPK,GNB1,SHC1,TRADD,JUN,SOS1,MAP3K2,MAP4K2,CRKL,RAC1,MAPK8IP3,ATF2,MAP4K3,DAXX,MINK1,RIPK1,GAB1,IRS1,ZAK,MAP4K5,MAP3K3,MAP4K4
Neuregulin Signaling	3.97	RAF1,MAPK1,BAD,PDPK1,CRK,SHC1,MTOR,HSP90B1,AKT1,HSP90AB1,MAPK3,SOS1,ERRFI1,PRKD1,EGFR,PRKCA,ITGB1,SRC,AKT2,ERBB2IP,CRKL,RPS6,PICK1,PTPN11,PRKCD,HSP90AA1,PSEN1
Telomerase Signaling	3.97	RAF1,MAPK1,ABL1,PDPK1,PIK3R4,PTGES3,HDAC6,SHC1,RB1,HSP90B1,AKT1,HSP90AB1,MAPK3,HDAC7,SOS1,EGFR,AKT2,HDAC4,HDAC2,PPP2R5D,DKC1,HDAC5,TERF2,PPP2CB,PPP2R1A,HDAC3,HSP90AA1,TINF2,ELK3
Cell Cycle: G1/S Checkpoint Regulation	3.84	RBL2,HDAC4,PA2G4,TFDP1,HDAC2,PAK1IP1,ABL1,CDK4,SKP1,RBL1,SIN3A,HDAC5,HDAC6,RB1,CCNE1,HDAC3,FOXO1,HDAC7,RPL5,GNL3,CDK2
Chronic Myeloid Leukemia Signaling	3.83	RAF1,GAB2,PA2G4,MAPK1,BAD,ABL1,CDK4,CRK,PIK3R4,RBL1,HDAC6,CTBP1,RB1,AKT1,MAPK3,HDAC7,SOS1,AKT2,RBL2,HDAC4,TFDP1,HDAC2,MECOM,CRKL,SIN3A,HDAC5,HDAC3,PTPN11
phagosome maturation	3.79	TUBA1B,ATP6V1D,RAB5C,PRDX5,HLA-A,PRDX1,TCIRG1,PIKFYVE,RAB5B,TUBB,VTI1B,DYNC1LI1,Dync1i2,RAB7B,LAMP1,TUBA1C,ATP6V1G1,NAPA,CALR,TUBB4B,TUBB2A,RAB7A,CANX,ATP6V1A,ATP6V1E1,DYNC1H1,DYNC1LI2,TUBB6,ATP6V1H,ATP6V1F,ATP6V1B2,PRDX2
PDGF Signaling	3.54	MAP2K4,SRC,RAF1,CSNK2A1,MAPK1,CRKL,SPHK2,ABL1,ACP1,CRK,JAK2,PIK3R4,SYNJ2,CSNK2A2,SHC1,JUN,INPP5F,ABL2,MAPK3,SOS1,PDGFRA,CAV1,EIF2AK2,PRKCA
NGF Signaling	3.52	MAP2K4,RAF1,MAP3K11,MAPK1,RPS6KA3,TRIO,PDPK1,CRK,MAP3K4,PIK3R4,EP300,SHC1,RHOG,AKT1,MAPK3,SOS1,Map3k7,MAP3K2,AKT2,RAC1,RAP1A,ATF2,RPS6KA6,GAB1,PTPN11,RHOA,PRKCD,RPS6KA4,MAPK7,MAP3K3
Prostate Cancer Signaling	3.5	RAF1,BAD,MAPK1,PA2G4,ABL1,PDPK1,PIK3R4,EP300,RB1,HSP90B1,MTOR,AKT1,HSP90AB1,MAPK3,SOS1,CTNNB1,AKT2,TFDP1,SIN3A,ATF2,CCNE1,FOXO1,HSP90AA1,GSTP1,CDK2
EGF Signaling	3.44	MAP2K4,RAF1,SRC,CSNK2A1,AKT2,MAPK1,ITPR1,PIK3R4,CSNK2A2,SHC1,MTOR,AKT1,JUN,MAPK14,MAPK3,ITPR3,SOS1,PRKCA,EGFR
Cholecystokinin/Gastrin-mediated Signaling	3.4	MAP2K4,MAP2K6,RAF1,MAPK1,PTK2B,PTK2,SHC1,RHOG,JUN,RHOB,MAPK3,SOS1,PRKD1,EGFR,PRKCA,SRC,PXN,GNAQ,ITPR1,ATF2,MAPK14,RHOA,PRKCD,ITPR3,PLCB3,MEF2C,MAPK7,FNBP1
Non-Small Cell Lung Cancer Signaling	3.4	RAF1,AKT2,PA2G4,MAPK1,BAD,TFDP1,ABL1,CDK4,PDPK1,ITPR1,PIK3R4,SIN3A,RB1,AKT1,MAPK3,ITPR3,SOS1,RXRA,RASSF1,PRKCA,EGFR
Tight Junction Signaling	3.38	PRKACB,MYH10,MYH9,MYL6,VAPA,MARK2,CDK4,CTNNA1,MLLT4,SYMPK,VTI1B,CPSF6,AKT1,JUN,LLGL1,ARHGEF2,STX4,VCL,CTNNB1,NAPA,TIAM1,AKT2,TJP2,TJP1,ACTB,HSF1,PPP2R5D,PRKAR2A,RAC1,YBX3,CASK,PPP2CB,PPP2R1A,PRKAR2B,ACTA2,CLDN12,RHOA,PRKACA,SPTAN1,CSTF3,PRKAR1A
HGF Signaling	3.38	MAP2K4,RAPGEF1,RAF1,MAP3K11,MAPK1,MAP3K4,PIK3R4,PTK2,JUN,AKT1,MAPK3,SOS1,Map3k7,PRKD1,MAP3K2,PRKCA,ITGB1,PXN,AKT2,CRKL,RAC1,RAP1A,ATF2,GAB1,PTPN11,PRKCD,MAP3K3,ELK3,CDK2
Renin-Angiotensin Signaling	3.36	PRKACB,MAP2K4,RAF1,MAPK1,PTK2B,JAK2,PIK3R4,PTK2,SHC1,JUN,MAPK3,SOS1,PRKD1,PRKCA,PAK4,GNAS,GNAQ,RAC1,PRKAR2A,ADCY6,ITPR1,ATF2,MAPK14,PRKAR2B,PAK3,PRKCD,PAK2,ITPR3,PRKACA,PRKAR1A
Paxillin Signaling	3.32	MAP2K4,MAPK1,PTK2B,ARHGEF7,TLN1,CRK,NCK1,PIK3R4,PTPN12,PTK2,ARF6,SOS1,VCL,ACTN1,ITGB1,SRC,PARVA,PAK4,PXN,ACTB,RAC1,GIT2,TLN2,MAPK14,ACTA2,PAK3,PAK2,ACTN4
Agrin Interactions at Neuromuscular Junction	3.3	MAP2K4,ITGB1,SRC,PXN,PAK4,MAPK1,ACTB,ARHGEF7,RAC1,PTK2,JUN,ACTA2,Nrg1,PAK3,MAPK3,PAK2,LAMB1,UTRN,DAG1,CTTN,EGFR
Ephrin B Signaling	3.16	PXN,GNAS,CFL1,MAPK1,ITSN1,GNB2L1,GNAQ,RAC1,ACP1,HNRNPK,PTK2,GNAI2,GNB1,CBL,ABI1,RHOA,MAPK3,GNAO1,GNB2,CAP1,ITSN2,CTNNB1
Mevalonate Pathway I	3.15	MVD,ACAT2,IDI1,MVK,HADHB,HMGCS1,HADHA
Thrombin Signaling	3.13	RAF1,MPRIP,MYL6,MAPK1,PDIA3,GNB2L1,PPP1CB,PDPK1,ARHGEF1,PIK3R4,GNB1,PTK2,SHC1,PLCD3,CAMK2D,AKT1,RHOG,RHOB,PPP1R12A,MAPK3,SOS1,ARHGEF11,ARHGEF2,PRKD1,MYL12A,EGFR,PRKCA,SRC,AKT2,GNAS,ARHGEF12,GNAQ,ADCY6,ITPR1,GNAI2,ARHGEF5,MAPK14,RHOA,PRKCD,ITPR3,GNAO1,GNB2,PLCB3,ARHGEF10,FNBP1
CDK5 Signaling	3.11	PRKACB,RAF1,MAPK1,ABL1,PPP1CB,PPP1R14B,PPP1R12A,PPP1R7,MAPK3,LAMB1,PPP1CA,ITGB1,GNAS,PPP2R5D,PRKAR2A,ADCY6,MAPK6,PPP1R11,CACNA1A,PPP2CB,PPP2R1A,MAPK14,PRKAR2B,CAPN1,PRKACA,MAPK7,PRKAR1A
Glioma Signaling	3.04	RAF1,Calm1 (includes others),PA2G4,MAPK1,ABL1,CDK4,RBL1,PIK3R4,IDH1,SHC1,RB1,MTOR,CAMK2D,AKT1,MAPK3,SOS1,PDGFRA,PRKD1,EGFR,PRKCA,AKT2,RBL2,TFDP1,IGF2R,SIN3A,PRKCD,IDH2
Corticotropin Releasing Hormone Signaling	3.01	PRKACB,RAF1,Calm1 (includes others),MAPK1,ARPC5,EP300,BRAF,JUN,GLI3,MAPK3,JUND,PRKD1,PRKCA,GNAS,GNAQ,PRKAR2A,ADCY6,ITPR1,RAP1A,ATF2,GNAI2,MAPK14,PRKAR2B,PRKCD,ITPR3,GNAO1,PRKACA,MEF2C,PRKAR1A
FLT3 Signaling in Hematopoietic Progenitor Cells	2.99	GAB2,RAF1,AKT2,MAPK1,BAD,RPS6KA3,PDPK1,PIK3R4,EIF4E,ATF2,EIF4EBP1,EP300,SHC1,RPS6KA6,MTOR,CBL,AKT1,MAPK14,PTPN11,MAPK3,SOS1,RPS6KA4
Glycolysis I	2.98	PGK1,ENO1,GPI,TPI1,PGAM1,PKM,GAPDH,ALDOA,PFKP,PFKM
Superpathway of Geranylgeranyldiphosphate Biosynthesis I (via Mevalonate)	2.95	FDPS,MVD,ACAT2,IDI1,MVK,HADHB,HMGCS1,HADHA
Superpathway of Cholesterol Biosynthesis	2.94	FDPS,MVD,ACAT2,IDI1,MVK,HADHB,LSS,HMGCS1,CYP51A1,HADHA,LBR
Î±-Adrenergic Signaling	2.93	PRKACB,RAF1,Calm1 (includes others),GNAS,MAPK1,GNB2L1,GNAQ,ADCY6,PRKAR2A,PYGB,ITPR1,GNB1,GNAI2,PRKAR2B,PHKB,GYS1,MAPK3,PRKCD,ITPR3,PRKACA,GNB2,PRKD1,PRKCA,PRKAR1A
CXCR4 Signaling	2.89	MAP2K4,RAF1,MYL6,MAPK1,GNB2L1,CRK,PIK3R4,PTK2,GNB1,JUN,AKT1,RHOG,RHOB,MAPK3,ARHGEF11,PRKD1,MYL12A,PRKCA,SRC,PAK4,PXN,AKT2,GNAS,GNAQ,RAC1,ADCY6,ITPR1,GNAI2,PAK3,RHOA,PRKCD,PAK2,ITPR3,GNAO1,GNB2,PLCB3,FNBP1
Unfolded protein response	2.83	CALR,SCAP,P4HB,DDIT3,HSPH1,HSPA9,CANX,CEBPB,HSPA5,EIF2A,HSPA8,HSPA4,HSP90B1,UBXN4,VCP,DNAJA2,EIF2AK3
Renal Cell Carcinoma Signaling	2.79	RAPGEF1,RAF1,PAK4,AKT2,MAPK1,RAC1,CRK,PIK3R4,RAP1A,TCEB1,EP300,AKT1,JUN,PAK3,GAB1,PTPN11,MAPK3,PAK2,SOS1,FH
Calcium Signaling	2.76	PRKACB,MYH10,MYH9,Calm1 (includes others),MYL6,MAPK1,ATP2B1,Tpm1,Tpm2,ATP2A2,NFATC1,CABIN1,EP300,HDAC6,CAMK2D,NFAT5,MAPK3,HDAC7,ASPH,PPP3CA,CALR,HDAC4,HDAC2,PRKAR2A,TPM3,ITPR1,NFATC4,RAP1A,ATF2,HDAC5,RCAN1,HDAC3,Tpm4,PRKAR2B,ACTA2,ITPR3,PRKACA,MEF2C,CAMKK2,PRKAR1A
Hereditary Breast Cancer Signaling	2.75	PBRM1,NPM1,ARID1A,CDK4,MRE11A,PIK3R4,SMARCA4,MLH1,EP300,HDAC6,RB1,AKT1,POLR2A,FANCD2,XPC,HDAC7,SMARCC2,BRCA1,AKT2,HDAC4,HDAC2,ACTB,RPA1,RFC1,CDK1,HDAC5,BRD7,HDAC3,H2AFX,MSH6,SMARCC1,PHF10
Cardiac Hypertrophy Signaling	2.7	MAP2K6,PRKACB,MAP2K4,RAF1,MAP3K11,Calm1 (includes others),MYL6,MAPK1,PDIA3,GNB2L1,MAP3K4,PIK3R4,EIF4E,EP300,GNB1,PLCD3,MTOR,AKT1,JUN,RHOG,RHOB,MAPK3,SOS1,Map3k7,PPP3CA,MYL12A,MAP3K2,GNAS,GNAQ,ADCY6,PRKAR2A,NFATC4,CACNA1A,ATF2,ADSS,GNAI2,PRKAR2B,MAPK14,RHOA,IRS1,GNAO1,PRKACA,EIF2B5,GNB2,PLCB3,MEF2C,MAP3K3,FNBP1,PRKAR1A
eNOS Signaling	2.7	PRKACB,Calm1 (includes others),PRKAB2,PRKAB1,PDPK1,HSPA5,PIK3R4,HSPA4,HSP90B1,AKT1,HSP90AB1,STUB1,CAV1,PRKAA1,CASP8,DNM2,PRKD1,PRKCA,AKT2,GNAS,HSPA9,GNAQ,PRKAR2A,ADCY6,AQP1,ITPR1,HSPA8,PRKAR2B,PRKCD,ITPR3,PRKACA,HSP90AA1,ESR1,PRKAR1A
Superpathway of Inositol Phosphate Compounds	2.65	MTMR9,PTPN23,NUDT9,PPFIA3,PIKFYVE,ACP1,PPIP5K1,NT5C,NUDT2,PIK3R4,PTPN12,PPP1R14B,SET,PLCD3,PPP1R12A,ITPKB,PPP1R7,MTMR2,PI4K2B,PPP1CA,PI4KA,PPP3CA,PI4KB,PPFIA1,WBP11,TMEM55B,SEC16A,PPP2R5D,PTPRM,PLPP6,SYNJ2,NUDT5,TNS3,MTMR4,INPP5F,PTPN11,PI4K2A,TMEM55A,PIP5K1C,CDIPT,PLCB3,PPIP5K2,DUSP16
DNA Double-Strand Break Repair by Homologous Recombination	2.64	LIG1,POLA1,ATRX,ABL1,RPA1,MRE11A,BRCA1
Tetrahydrofolate Salvage from 5,10-methenyltetrahydrofolate	2.64	MTHFD1L,MTHFD2,MTHFD1,GART
Glioblastoma Multiforme Signaling	2.6	RAF1,TSC1,MAPK1,PDIA3,NF2,CDK4,PIK3R4,SHC1,PLCD3,RB1,MTOR,RHOG,AKT1,RHOB,MAPK3,TSC2,SOS1,PDGFRA,CTNNB1,EGFR,SRC,AKT2,RAC1,ITPR1,TCF3,APC,CCNE1,NF1,FOXO1,RHOA,PRKCD,ITPR3,PLCB3,CDK2,FNBP1
Virus Entry via Endocytic Pathways	2.57	ITGB1,FLNB,SRC,AP2A1,AP2M1,ITSN1,HLA-A,ACTB,CLTC,CLTB,ABL1,RAC1,PIK3R4,DNM1,ACTA2,FLNC,FLNA,CLTA,PRKCD,CAV1,DNM2,PRKD1,PRKCA
RAR Activation	2.56	PRKACB,MAP2K4,PBRM1,CSNK2A1,ARID1A,MAPK1,PDPK1,JAK2,RPL7A,SMARCA4,PSMC5,EP300,AKT1,JUN,SMARCC2,NCOR1,SORBS3,PRKD1,PRKCA,SRC,SRA1,AKT2,GNAS,MED1,CDK7,ACTB,ADCY6,PRKAR2A,RAC1,SNW1,PARP1,CSNK2A2,BRD7,PRKAR2B,MAPK14,PRKCD,PRKACA,SMARCC1,NCOR2,PML,RXRA,PHF10,PRKAR1A
Hypoxia Signaling in the Cardiovascular System	2.56	P4HB,UBE2M,UBE2N,COPS5,NQO1,BIRC6,CSNK1D,ATF2,EP300,UBE2L3,HSP90B1,UBE2J1,AKT1,JUN,HSP90AB1,HSP90AA1,UBE2E2,UBE2E3,LDHA
IL-3 Signaling	2.54	GAB2,RAPGEF1,RAF1,AKT2,MAPK1,BAD,CRKL,RAC1,JAK2,PIK3R4,SHC1,AKT1,JUN,FOXO1,MAPK3,PRKCD,SOS1,PRKD1,PPP3CA,PRKCA
Cyclins and Cell Cycle Regulation	2.52	RAF1,HDAC4,PA2G4,TFDP1,HDAC2,CDK7,PPP2R5D,ABL1,CDK4,SKP1,SIN3A,CDK1,HDAC5,HDAC6,PPP2CB,RB1,CCNE1,PPP2R1A,HDAC3,HDAC7,CDK2
PAK Signaling	2.5	MAP2K4,ITGB1,RAF1,PXN,PAK4,PTK2B,MYL6,CFL1,MAPK1,ARHGEF7,PAK1IP1,RAC1,NCK1,PIK3R4,GIT1,PTK2,SHC1,PAK3,MAPK3,PAK2,SOS1,PDGFRA,MYL12A
fMLP Signaling in Neutrophils	2.49	RAF1,Calm1 (includes others),MAPK1,ARPC1B,GNB2L1,ARPC5,PIK3R4,NFATC1,GNB1,NFAT5,ACTR3,MAPK3,PRKD1,PPP3CA,PRKCA,ACTR2,GNAS,RAC1,NFATC4,ITPR1,GNAI2,ARPC2,PRKCD,ITPR3,GNB2,PLCB3,ARPC4
Chemokine Signaling	2.48	RAF1,SRC,MPRIP,Calm1 (includes others),PTK2B,CFL1,MAPK1,GNAQ,PPP1CB,PTK2,GNAI2,CAMK2D,JUN,MAPK14,PPP1R12A,RHOA,MAPK3,PLCB3,PRKCA
Actin Nucleation by ARP-WASP Complex	2.48	ITGB1,ACTR2,ARPC1B,ARPC5,RAC1,NCK1,ACTR3,RHOG,RHOB,PPP1R12A,RHOA,ARPC2,BAIAP2,SOS1,FNBP1,ARPC4
UVB-Induced MAPK Signaling	2.48	MAP2K4,MAPK1,BAD,RPS6KA3,PIK3R4,EIF4E,EIF4EBP1,MTOR,AKT1,JUN,MAPK14,PRKCD,MAPK3,PRKD1,PRKCA,EGFR
Inosine-5'-phosphate Biosynthesis II	2.46	ADSL,PAICS,ATIC
Mechanisms of Viral Exit from Host Cells	2.45	CHMP4B,ACTB,LMNB1,VPS4A,SH3GL1,CHMP2B,ACTA2,PRKCD,LMNB2,XPO1,PDCD6IP,PRKD1,PRKCA
RANK Signaling in Osteoclasts	2.43	MAP2K6,MAP2K4,RAF1,SRC,AKT2,MAP3K11,Calm1 (includes others),PTK2B,MAPK1,TAB2,MAP3K4,PIK3R4,GSN,NFATC1,CBL,AKT1,JUN,MAPK14,MAPK3,Map3k7,MAP3K3,PPP3CA,MAP3K2
Cardiac Î²-adrenergic Signaling	2.4	AKAP12,PRKACB,ADRBK1,PDE12,GNB2L1,PDE4A,PPP1CB,PPP1R14B,ATP2A2,AKAP11,GNB1,PPP1R12A,PPP1R7,PPP1CA,APEX1,GNAS,PPP2R5D,PRKAR2A,ADCY6,PPP1R11,CACNA1A,AKAP13,PPP2CB,PPP2R1A,PRKAR2B,PDE1B,PRKACA,AKAP10,GNB2,AKAP1,PRKAR1A
Synaptic Long Term Potentiation	2.38	PRKACB,RAF1,Calm1 (includes others),MAPK1,PDIA3,PPP1CB,PPP1R14B,EP300,PLCD3,CAMK2D,PPP1R12A,PPP1R7,MAPK3,PPP1CA,PPP3CA,PRKD1,PRKCA,GNAQ,PRKAR2A,PPP1R11,ITPR1,RAP1A,ATF2,PRKAR2B,PRKCD,ITPR3,PRKACA,PLCB3,PRKAR1A
3-phosphoinositide Degradation	2.37	MTMR9,PTPN23,NUDT9,PPFIA3,MTMR1,ACP1,PPIP5K1,NT5C,NUDT2,PTPN12,PPP1R14B,SET,PPP1R12A,PPP1R7,MTMR2,PPP1CA,PPP3CA,MTMR3,PPFIA1,WBP11,TMEM55B,PPP2R5D,PTPRM,PLPP6,SYNJ2,NUDT5,INPP4A,TNS3,MTMR4,INPP5F,TMEM55A,PTPN11,DUSP16
Assembly of RNA Polymerase III Complex	2.32	BDP1,GTF3C1,GTF3C4,GTF3C2,SF3A1,BRF1
ErbB Signaling	2.3	MAP2K6,MAP2K4,RAF1,PAK4,MAPK1,PDPK1,NCK1,PIK3R4,SHC1,MTOR,MAPK14,AKT1,JUN,PAK3,FOXO1,MAPK3,PRKCD,PAK2,SOS1,PRKD1,PRKCA,EGFR
Melanocyte Development and Pigmentation Signaling	2.3	PRKACB,RAF1,SRC,GNAS,MAPK1,RPS6KA3,ADCY6,PRKAR2A,CRK,PIK3R4,ATF2,EP300,SHC1,RPS6KA6,PRKAR2B,PTPN11,MAPK3,SH2B2,SOS1,PRKACA,RPS6KA4,PRKAR1A
Acute Myeloid Leukemia Signaling	2.3	MAP2K6,MAP2K4,RUNX1,RAF1,TCF4,AKT2,MAPK1,BAD,PIK3R4,TCF3,EIF4EBP1,IDH1,BRAF,MTOR,AKT1,ARAF,MAPK3,SOS1,IDH2,PML,TCF7L2
Mitotic Roles of Polo-Like Kinase	2.26	KIF23,SMC3,PPP2R5D,CDC23,ANAPC1,CDK1,SMC1A,SLK,PPP2CB,ANAPC4,PPP2R1A,HSP90B1,HSP90AB1,CAPN1,HSP90AA1,CDC16,RAD21,STAG2
Sonic Hedgehog Signaling	2.23	PRKACB,PRKAR2B,GLI3,ADRBK1,SUFU,PRKACA,PRKAR2A,CDK1,DYRK1A,PRKAR1A
Acetyl-CoA Biosynthesis I (Pyruvate Dehydrogenase Complex)	2.22	PDHA1,DLAT,DLD,PDHB
CCR3 Signaling in Eosinophils	2.2	RAF1,Calm1 (includes others),MPRIP,MAPK1,GNB2L1,PPP1CB,PIK3R4,GNB1,PPP1R12A,MAPK3,PRKD1,PRKCA,PAK4,GNAS,CFL1,RAC1,ITPR1,GNAI2,PLA2G4A,MAPK14,PAK3,PRKCD,RHOA,PAK2,ITPR3,GNB2,PLCB3
Dopamine Receptor Signaling	2.17	PRKACB,GNAS,PPP2R5D,ADCY6,PRKAR2A,PPP1CB,PPP1R11,PPP1R14B,PPP2CB,PPP2R1A,PRKAR2B,PPP1R12A,PPP1R7,COMT,PRKACA,SPR,PPP1CA,QDPR,MAOA,PRKAR1A
3-phosphoinositide Biosynthesis	2.14	PTPN23,MTMR9,NUDT9,PPFIA3,PIKFYVE,ACP1,PPIP5K1,NT5C,NUDT2,PIK3R4,PTPN12,PPP1R14B,SET,PPP1R12A,PPP1R7,MTMR2,PI4K2B,PPP1CA,PI4KA,PPP3CA,PI4KB,PPFIA1,WBP11,PPP2R5D,PTPRM,PLPP6,NUDT5,TNS3,MTMR4,PI4K2A,PTPN11,PIP5K1C,CDIPT,DUSP16
UVC-Induced MAPK Signaling	2.14	MAP2K4,RAF1,SRC,MAPK1,BRAF,JUN,MAPK14,ARAF,PRKCD,MAPK3,PRKD1,PRKCA,EGFR
Axonal Guidance Signaling	2.14	DPYSL2,PRKACB,TUBA1B,KLC1,RAF1,PFN1,MYL6,MAPK1,ITSN1,ARPC5,GNB2L1,NCK1,PIK3R4,TUBB,GNB1,PTK2,PLCD3,MICAL1,SUFU,MAPK3,BAIAP2,ARHGEF11,SRGAP2,TUBA1C,PRKD1,FARP2,ACTR2,AKT2,CFL1,COPS5,CRKL,TUBB2A,RAC1,RAP1A,HERC2,PTPN11,RHOA,ARPC2,PRKCD,GNAO1,PRKACA,RTN4,GNB2,PLCB3,EPHA2,NRP1,ARPC1B,PDIA3,ARHGEF7,ABL1,CRK,PLXNA2,ABLIM1,EIF4E,NFATC1,SHC1,ACTR3,NFAT5,AKT1,GLI3,SOS1,PFN2,PPP3CA,MYL12A,PRKCA,ITGB1,PLXNA…
Nitric Oxide Signaling in the Cardiovascular System	2.11	PRKACB,AKT2,Calm1 (includes others),MAPK1,PRKAR2A,ITPR1,PIK3R4,ATP2A2,CACNA1A,HSP90B1,PRKAR2B,AKT1,HSP90AB1,MAPK3,PRKCD,PDE1B,ITPR3,PRKACA,PRKAA1,CAV1,HSP90AA1,PRKD1,PRKCA,PRKAR1A
Netrin Signaling	2.09	PRKACB,PRKAR2B,NFAT5,PRKACA,PRKAR2A,RAC1,NCK1,NFATC4,ABLIM1,PPP3CA,NFATC1,PRKAR1A
Systemic Lupus Erythematosus Signaling	2.08	CD2BP2,PRPF19,MAPK1,HLA-A,PRPF3,PRPF8,HNRNPA2B1,PIK3R4,SART1,NFATC1,LSM14A,SNRPN,MTOR,NFAT5,AKT1,JUN,EFTUD2,PRPF4B,MAPK3,SOS1,PRPF40A,SNRPD1,SNU13,SNRPD2,HNRNPC,PRPF31,PRPF38A,AKT2,SNRPF,NFATC4,PRPF38B,CBL,LSM8,LSM12,SNRNP70,PRPF6,SNRNP200,SF3B4
GDNF Family Ligand-Receptor Interactions	2.04	MAP2K4,RAF1,MAPK1,RAC1,ITPR1,NCK1,PIK3R4,SHC1,PDLIM7,JUN,GAB1,IRS1,MAPK3,ITPR3,SOS1,IRS2,DOK1,FRS2
Ovarian Cancer Signaling	2.03	PRKACB,RAF1,TCF4,PA2G4,MAPK1,ABL1,CDK4,PIK3R4,MLH1,BRAF,RB1,MTOR,AKT1,MAPK3,CTNNB1,BRCA1,EGFR,SRC,AKT2,GJA1,TFDP1,PRKAR2A,TCF3,APC,SIN3A,PRKAR2B,PRKACA,MSH6,TCF7L2,PRKAR1A
Pentose Phosphate Pathway	1.99	PGD,TKT,TALDO1,PGLS,G6PD
Dopamine-DARPP32 Feedback in cAMP Signaling	1.98	PRKACB,Calm1 (includes others),PDIA3,PPP1CB,PPP1R14B,ATP2A2,EP300,CSNK1E,PLCD3,PPP1R12A,PPP1R7,PPP1CA,PRKD1,PPP3CA,PRKCA,GNAS,PPP2R5D,GNAQ,CSNK1D,PRKAR2A,ADCY6,PPP1R11,ITPR1,CACNA1A,ATF2,GNAI2,PPP2CB,PPP2R1A,PRKAR2B,PRKCD,ITPR3,PRKACA,PLCB3,CAMKK2,PRKAR1A
Myc Mediated Apoptosis Signaling	1.98	MAP2K4,AKT2,YWHAG,YWHAH,YWHAE,BAD,YWHAB,YWHAZ,PIK3R4,FAS,YWHAQ,SHC1,AKT1,SOS1,BID,CASP8
Role of BRCA1 in DNA Damage Response	1.97	PBRM1,RBL2,ARID1A,ACTB,MDC1,RPA1,MRE11A,RFC1,RBL1,SMARCA4,MLH1,RB1,BRD7,POU2F1,FANCD2,MSH6,SMARCC2,SMARCC1,BRCA1,PHF10
Cell Cycle Control of Chromosomal Replication	1.95	MCM3,MCM6,MCM2,CDK7,CDK4,RPA1,CDK2,MCM4,MCM7
D-myo-inositol (1,4,5)-Trisphosphate Biosynthesis	1.95	PLCD3,PI4K2A,PIP5K1C,CDIPT,PIKFYVE,PLCB3,PI4K2B,PI4KA,PI4KB
Cell Cycle: G2/M DNA Damage Checkpoint Regulation	1.93	YWHAG,YWHAE,YWHAH,YWHAB,CDK7,YWHAZ,ABL1,SKP1,CDK1,EP300,YWHAQ,TOP2B,TRIP12,BRCA1
Pentose Phosphate Pathway (Oxidative Branch)	1.91	PGD,PGLS,G6PD
Leukocyte Extravasation Signaling	1.9	MAP2K4,PTK2B,MYL6,MAPK1,ABL1,CTNNA1,MLLT4,CRK,MAP3K4,PIK3R4,PTK2,SIPA1,ARHGAP12,VCL,CTNNB1,PRKD1,ACTN1,PRKCA,ITGB1,SRC,VCAM1,PXN,ACTB,CRKL,RAC1,RDX,RAP1A,ARHGAP5,GNAI2,MAPK14,ACTA2,PTPN11,CLDN12,RHOA,PRKCD,ARHGAP35,ACTN4,CTTN,ARHGAP1,CTNND1,MSN
P2Y Purigenic Receptor Signaling Pathway	1.83	PRKACB,RAF1,MAPK1,PDIA3,GNB2L1,PIK3R4,EP300,GNB1,PLCD3,JUN,AKT1,MAPK3,PRKD1,PRKCA,AKT2,GNAS,GNAQ,PRKAR2A,ADCY6,ATF2,GNAI2,PRKAR2B,PRKCD,PRKACA,GNB2,PLCB3,PRKAR1A
DNA damage-induced 14-3-3Ïƒ Signaling	1.77	CCNE1,AKT2,AKT1,RAD9A,BRCA1,CDK2,CDK1
GADD45 Signaling	1.77	CCNE1,PCNA,CDK4,MAP3K4,BRCA1,CDK2,CDK1
Granzyme B Signaling	1.76	NUMA1,LMNB2,BID,CASP8,LMNB1,PARP1
Production of Nitric Oxide and Reactive Oxygen Species in Macrophages	1.72	MAP2K4,MAP3K11,MAPK1,PPP1CB,MAP3K4,JAK2,PIK3R4,PPP1R14B,AKT1,JUN,RHOG,RHOB,PPP1R12A,PPP1R7,MAPK3,Map3k7,PPP1CA,PRKD1,PRKCA,MAP3K2,AKT2,APOM,PPP2R5D,RAC1,IFNGR1,PPP1R11,PCYOX1,RAP1A,PPP2CB,PPP2R1A,MAPK14,APOA1,RHOA,PRKCD,MAP3K3,FNBP1
Estrogen-mediated S-phase Entry	1.68	RB1,CCNE1,TFDP1,CDK4,RBL1,ESR1,CDK2,CDK1
Gluconeogenesis I	1.68	PGK1,ENO1,GPI,PGAM1,GAPDH,ALDOA,MDH2,MDH1
D-myo-inositol-5-phosphate Metabolism	1.67	PTPN23,MTMR9,NUDT9,PPFIA3,ACP1,PPIP5K1,NT5C,NUDT2,PTPN12,PPP1R14B,SET,PLCD3,PPP1R12A,PPP1R7,MTMR2,PPP1CA,PPP3CA,PPFIA1,WBP11,TMEM55B,PPP2R5D,PTPRM,PLPP6,NUDT5,TNS3,MTMR4,TMEM55A,PTPN11,PLCB3,DUSP16
p53 Signaling	1.66	AKT2,JMY,MED1,PIAS1,CDK4,CSNK1D,PIK3R4,ST13,TP53BP2,FAS,EP300,RB1,PCNA,AKT1,JUN,MAPK14,CCNK,GNL3,CTNNB1,BRCA1,PML,CDK2
Leptin Signaling in Obesity	1.66	PRKACB,AKT2,GNAS,MAPK1,PDIA3,ADCY6,PRKAR2A,JAK2,PIK3R4,PLCD3,AKT1,PRKAR2B,PTPN11,FOXO1,MAPK3,PRKACA,PLCB3,PRKAR1A
Ketolysis	1.66	ACAT2,HADHB,OXCT1,HADHA
Role of CHK Proteins in Cell Cycle Checkpoint Control	1.64	PPP2R5D,MDC1,MRE11A,RFC1,RPA1,CDK1,PPP2CB,PCNA,PPP2R1A,RAD9A,TLK1,TLK2,BRCA1,CDK2
Sphingosine-1-phosphate Signaling	1.64	AKT2,GNAS,PTK2B,MAPK1,PDIA3,GNAQ,ADCY6,RAC1,PIK3R4,ASAH2,S1PR3,PTK2,GNAI2,PLCD3,AKT1,RHOG,RHOB,RHOA,MAPK3,S1PR1,PDGFRA,PLCB3,CASP8,FNBP1
Endoplasmic Reticulum Stress Pathway	1.64	CALR,HSP90B1,DDIT3,HSPA5,EIF2S1,EIF2AK3,TAOK3
Glutaryl-CoA Degradation	1.61	HSD17B10,ACAT2,HADHB,HSD17B4,HADHA
Glycogen Degradation III	1.61	PGM3,GAA,PGM1,PYGB,MTAP
Mismatch Repair in Eukaryotes	1.61	PCNA,MSH6,RPA1,RFC1,FEN1,MLH1
Folate Polyglutamylation	1.57	MTHFD1L,MTHFD1,SHMT2
PEDF Signaling	1.53	ARHGAP22,RAF1,AKT2,TCF4,WASF2,MAPK1,RAC1,ZEB1,PIK3R4,FAS,TCF12,SOD2,AKT1,MAPK14,RHOA,MAPK3,CASP8
Thrombopoietin Signaling	1.5	GAB2,RAF1,MAPK1,JAK2,PIK3R4,SHC1,JUN,PTPN11,PRKCD,MAPK3,SOS1,IRS2,PRKD1,PRKCA
Antiproliferative Role of TOB in T Cell Signaling	1.48	PABPC1,RB1,CCNE1,MAPK1,PABPC4,TOB1,SKP1,CDK2
PI3K Signaling in B Lymphocytes	1.48	RAF1,Calm1 (includes others),ATF7,MAPK1,PDIA3,ABL1,PDPK1,NFATC1,PLCD3,CAMK2D,JUN,AKT1,NFAT5,MAPK3,IRS2,PPP3CA,AKT2,RAC1,NFATC4,ITPR1,ATF2,CBL,IRS1,ITPR3,SH2B2,PLCB3,PLEKHA1
Folate Transformations I	1.46	MTHFD1L,MTHFD2,MTHFD1,SHMT2
Neurotrophin/TRK Signaling	1.46	MAP2K4,MAP2K6,RAF1,MAPK1,PDPK1,PIK3R4,ATF2,EP300,SHC1,AKT1,JUN,GAB1,PTPN11,MAPK3,SOS1,FRS2
IL-8 Signaling	1.44	MAP2K4,RAF1,PTK2B,MAPK1,GNB2L1,IQGAP1,PIK3R4,EIF4EBP1,BRAF,PTK2,RAB11FIP2,GNB1,MTOR,JUN,AKT1,RHOG,RHOB,MAPK3,PRKD1,LASP1,EGFR,PRKCA,SRC,VCAM1,AKT2,GNAS,RAC1,CSTB,GNAI2,ARAF,RHOA,PRKCD,PAK2,GNB2,MAP4K4,FNBP1
Apoptosis Signaling	1.43	MAP2K4,GAS2,RAF1,MAPK1,BAD,BIRC6,LMNA,FAS,CDK1,PARP1,ACIN1,CAPNS1,CAPN1,MAPK3,BID,CAPN2,SPTAN1,CASP8,MAP4K4,PRKCA
CNTF Signaling	1.43	IL6ST,RAF1,MAPK1,RPS6KA3,JAK2,PIK3R4,RPS6KA6,MTOR,AKT1,PTPN11,MAPK3,SOS1,RPS6KA4
D-myo-inositol (1,4,5,6)-Tetrakisphosphate Biosynthesis	1.42	PTPN23,MTMR9,NUDT9,PPFIA3,PPIP5K1,ACP1,NT5C,NUDT2,PTPN12,PPP1R14B,SET,PPP1R12A,PPP1R7,MTMR2,PPP1CA,PPP3CA,WBP11,PPFIA1,PPP2R5D,PTPRM,PLPP6,NUDT5,TNS3,MTMR4,PTPN11,DUSP16
D-myo-inositol (3,4,5,6)-tetrakisphosphate Biosynthesis	1.42	PTPN23,MTMR9,NUDT9,PPFIA3,PPIP5K1,ACP1,NT5C,NUDT2,PTPN12,PPP1R14B,SET,PPP1R12A,PPP1R7,MTMR2,PPP1CA,PPP3CA,WBP11,PPFIA1,PPP2R5D,PTPRM,PLPP6,NUDT5,TNS3,MTMR4,PTPN11,DUSP16
Prolactin Signaling	1.42	RAF1,MAPK1,PDPK1,CEBPB,JAK2,PIK3R4,NR3C1,EP300,SHC1,JUN,PTPN11,PRKCD,IRS1,MAPK3,SOS1,PRKD1,PRKCA
Erythropoietin Signaling	1.41	RAF1,SRC,AKT2,MAPK1,PDPK1,JAK2,PIK3R4,SHC1,CBL,AKT1,JUN,PRKCD,MAPK3,SOS1,PRKD1,PRKCA
PTEN Signaling	1.4	MAST2,RAF1,CSNK2A1,BAD,MAPK1,YWHAH,PDPK1,GSK3A,PTK2,SHC1,AKT1,MAPK3,SOS1,PDGFRA,MCRS1,EGFR,ITGB1,AKT2,RAC1,IGF2R,SYNJ2,CSNK2A2,CBL,FOXO1,INPP5F
Cellular Effects of Sildenafil (Viagra)	1.38	PRKACB,MYH10,MYH9,Calm1 (includes others),MPRIP,MYL6,PDIA3,PDE4A,PPP1CB,PLCD3,PPP1R12A,PABPC4,MYL12A,GNAS,ACTB,PRKAR2A,ADCY6,ITPR1,CACNA1A,PRKAR2B,ACTA2,ITPR3,PDE1B,PRKACA,PLCB3,PRKAR1A
CREB Signaling in Neurons	1.36	PRKACB,RAF1,Calm1 (includes others),MAPK1,PDIA3,GNB2L1,PIK3R4,EP300,GNB1,SHC1,PLCD3,CAMK2D,AKT1,POLR2A,MAPK3,SOS1,PRKD1,PRKCA,AKT2,GNAS,GNAQ,PRKAR2A,ADCY6,ITPR1,ATF2,GNAI2,PRKAR2B,PRKCD,ITPR3,GNAO1,PRKACA,GNB2,PLCB3,PRKAR1A
Thioredoxin Pathway	1.32	TXN,TXNRD1,TXNRD3
UDP-N-acetyl-D-glucosamine Biosynthesis II	1.32	GFPT1,PGM3,UAP1
Isoleucine Degradation I	1.32	HSD17B10,ACAT2,HADHB,DLD,HADHA
Telomere Extension by Telomerase	1.32	TERF2,HNRNPA2B1,TINF2,MRE11A,PINX1
Vitamin-C Transport	1.32	SLC23A2,TXN,GSTO1,TXNRD1,TXNRD3
HER-2 Signaling in Breast Cancer	1.32	ITGB1,TSC1,AKT2,BAD,GSK3A,PARD6G,PIK3R4,CCNE1,AKT1,FOXO1,PRKCD,TSC2,SOS1,PARD3,PRKD1,PRKCA,EGFR
IL-2 Signaling	1.31	RAF1,CSNK2A1,AKT2,MAPK1,PTK2B,PIK3R4,SHC1,CSNK2A2,AKT1,JUN,PTPN11,MAPK3,SOS1
FGF Signaling	1.31	MAP2K6,RAF1,AKT2,MAPK1,CRKL,RAC1,CRK,ITPR1,PIK3R4,ATF2,EP300,AKT1,MAPK14,GAB1,PTPN11,MAPK3,SOS1,FRS2,PRKCA
