# Supplementary material for: Bi-directional signaling by membrane-bound KitL induces proliferation and coordinates thymic endothelial cell and thymocyte expansion
Source: Nat Commun. 2018 Nov 8;9:4685. doi: 10.1038/s41467-018-07024-0 (PMC6224562; doi:10.1038/s41467-018-07024-0)
Supplement: Supplementary file 4 — Supplementary Data 1 [file 41467_2018_7024_MOESM4_ESM.xlsx]

## Sheet: Sheet1
Accession	Description	Abundance Ratio: (F1, Treated) / (F1, Ctrl)	p-value (t-test)
Q6P5E6	ADP-ribosylation factor-binding protein GGA2 OS=Mus musculus GN=Gga2 PE=1 SV=1	2.738	0.014843
E9PYH0	Versican core protein OS=Mus musculus GN=Vcan PE=1 SV=1	2.343	0.0390209
Q922M7	Ashwin OS=Mus musculus PE=1 SV=1	2.128	0.0448821
Q8K124	Pleckstrin homology domain-containing family O member 2 OS=Mus musculus GN=Plekho2 PE=1 SV=1	2.104	0.0103793
Q80V62	Fanconi anemia group D2 protein homolog OS=Mus musculus GN=Fancd2 PE=1 SV=2	2.041	0.0287387
Q9ERR1	Nuclear distribution protein nudE-like 1 OS=Mus musculus GN=Ndel1 PE=1 SV=2	2.002	0.00509439
Q9CR55	UPF0547 protein C16orf87 homolog OS=Mus musculus PE=2 SV=1	1.961	0.025657
Q60848	Lymphocyte-specific helicase OS=Mus musculus GN=Hells PE=1 SV=2	1.956	0.0224017
Q8VE88	Protein FAM114A2 OS=Mus musculus GN=Fam114a2 PE=2 SV=2	1.911	0.0111049
F8WI30	Sorting nexin-7 OS=Mus musculus GN=Snx7 PE=1 SV=1	1.807	0.04036
Q8BKT7	THO complex subunit 5 homolog OS=Mus musculus GN=Thoc5 PE=1 SV=2	1.786	0.0410973
B2RT41	Protein Zfc3h1 OS=Mus musculus GN=Zfc3h1 PE=1 SV=1	1.766	0.0335115
P62754	40S ribosomal protein S6 OS=Mus musculus GN=Rps6 PE=1 SV=1	1.747	0.00588672
Q6NZF1	Zinc finger CCCH domain-containing protein 11A OS=Mus musculus GN=Zc3h11a PE=2 SV=1	1.747	0.0279193
Q3UYV9	Nuclear cap-binding protein subunit 1 OS=Mus musculus GN=Ncbp1 PE=1 SV=2	1.737	0.0219085
A2AEM2	Chloride channel CLIC-like 1, isoform CRA_a OS=Mus musculus GN=Clcc1 PE=1 SV=1	1.705	0.014273
Q80TJ7	Histone lysine demethylase PHF8 OS=Mus musculus GN=Phf8 PE=1 SV=2	1.699	0.0195308
Q9CXF4	TBC1 domain family member 15 OS=Mus musculus GN=Tbc1d15 PE=1 SV=1	1.662	0.0258553
Q6PB70	Anoctamin-8 OS=Mus musculus GN=Ano8 PE=2 SV=3	1.653	0.0153223
Q6P9N1	Hyccin OS=Mus musculus GN=Fam126a PE=1 SV=2	1.584	0.0160092
Q91YK2	Ribosomal RNA processing protein 1 homolog B OS=Mus musculus GN=Rrp1b PE=1 SV=2	1.564	0.0294627
O35130	Ribosomal RNA small subunit methyltransferase NEP1 OS=Mus musculus GN=Emg1 PE=2 SV=1	1.556	0.0462759
O88286	Protein Wiz OS=Mus musculus GN=Wiz PE=1 SV=2	1.555	0.0145091
G5E8R8	UBX domain-containing protein 7 OS=Mus musculus GN=Ubxn7 PE=1 SV=1	1.54	0.0141599
Q5I1X5	RelA-associated inhibitor OS=Mus musculus GN=Ppp1r13l PE=1 SV=1	1.442	0.00160627
Q924A2	Protein capicua homolog OS=Mus musculus GN=Cic PE=1 SV=2	1.44	0.018106
Q91XU0	ATPase WRNIP1 OS=Mus musculus GN=Wrnip1 PE=1 SV=2	1.4	0.0139879
O88271	Craniofacial development protein 1 OS=Mus musculus GN=Cfdp1 PE=1 SV=1	1.398	0.0310021
E9Q652	Regulator of G-protein-signaling 12 OS=Mus musculus GN=Rgs12 PE=1 SV=1	1.391	0.0276322
E9PUP1	Protein Syde2 OS=Mus musculus GN=Syde2 PE=1 SV=2	1.389	0.0422391
Q6P9L6	Kinesin-like protein KIF15 OS=Mus musculus GN=Kif15 PE=1 SV=1	1.369	0.0110326
Q64152	Transcription factor BTF3 OS=Mus musculus GN=Btf3 PE=1 SV=3	1.359	0.00213464
P97798	Neogenin OS=Mus musculus GN=Neo1 PE=1 SV=1	1.349	0.00150438
Q9CT10	Ran-binding protein 3 OS=Mus musculus GN=Ranbp3 PE=1 SV=2	1.345	0.00542016
E9PVV1	Transcription factor E2-alpha OS=Mus musculus GN=Tcf3 PE=1 SV=1	1.338	0.0393939
B5B2N2	Nuclear factor of activated T-cells c1 isoform IA-IXL OS=Mus musculus GN=Nfatc1 PE=1 SV=1	1.331	0.0129642
Q09XV5	Chromodomain-helicase-DNA-binding protein 8 OS=Mus musculus GN=Chd8 PE=1 SV=1	1.321	0.00412265
Q9JI44	DNA methyltransferase 1-associated protein 1 OS=Mus musculus GN=Dmap1 PE=1 SV=1	1.321	0.0316391
F7BJB9	Protein Morc3 OS=Mus musculus GN=Morc3 PE=1 SV=1	1.319	0.0332047
A2A7F4	MCG122876 OS=Mus musculus GN=Rlf PE=1 SV=1	1.317	0.0304384
O08664	B-cell CLL/lymphoma 7 protein family member C OS=Mus musculus GN=Bcl7c PE=1 SV=1	1.311	0.0482491
Q3TSG4	RNA demethylase ALKBH5 OS=Mus musculus GN=Alkbh5 PE=1 SV=2	1.31	0.00395008
Q6PGH2	Hematological and neurological expressed 1-like protein OS=Mus musculus GN=Hn1l PE=1 SV=1	1.292	0.0100776
P49070	Calcium signal-modulating cyclophilin ligand OS=Mus musculus GN=Camlg PE=1 SV=2	1.29	0.0226104
Q0VGB7	Serine/threonine-protein phosphatase 4 regulatory subunit 2 OS=Mus musculus GN=Ppp4r2 PE=1 SV=1	1.285	0.0159138
G3X9K4	SAPS domain family, member 2, isoform CRA_a OS=Mus musculus GN=Ppp6r2 PE=1 SV=1	1.283	0.0472994
P15532	Nucleoside diphosphate kinase A OS=Mus musculus GN=Nme1 PE=1 SV=1	1.271	0.0176894
Q8BIW9	Chromosome transmission fidelity protein 18 homolog OS=Mus musculus GN=Chtf18 PE=2 SV=2	1.271	0.0212604
Q9CWK8	Sorting nexin-2 OS=Mus musculus GN=Snx2 PE=1 SV=2	1.27	0.0383663
Q6ZWZ7	60S ribosomal protein L17 OS=Mus musculus GN=Rpl17 PE=1 SV=1	1.267	0.006566
Q8BZ47	Zinc finger protein 609 OS=Mus musculus GN=Znf609 PE=1 SV=2	1.266	0.0404408
Q8C142	Low density lipoprotein receptor adapter protein 1 OS=Mus musculus GN=Ldlrap1 PE=1 SV=3	1.258	0.0209486
F6YZ95	Liprin-beta-1 (Fragment) OS=Mus musculus GN=Ppfibp1 PE=1 SV=1	1.251	0.0186927
E9Q238	Protein Kank1 OS=Mus musculus GN=Kank1 PE=1 SV=1	1.244	0.0412594
Q8BGH2	Sorting and assembly machinery component 50 homolog OS=Mus musculus GN=Samm50 PE=1 SV=1	1.242	0.0157885
P38532	Heat shock factor protein 1 OS=Mus musculus GN=Hsf1 PE=1 SV=2	1.238	0.0111187
Q9EP71	Ankycorbin OS=Mus musculus GN=Rai14 PE=1 SV=1	1.238	0.0205065
P42128	Forkhead box protein K1 OS=Mus musculus GN=Foxk1 PE=1 SV=2	1.236	0.000874842
Q3THE2	Myosin regulatory light chain 12B OS=Mus musculus GN=Myl12b PE=1 SV=2	1.236	0.0250122
Q61823	Programmed cell death protein 4 OS=Mus musculus GN=Pdcd4 PE=1 SV=1	1.235	0.0105656
Q8K245	UV radiation resistance associated protein OS=Mus musculus GN=Uvrag PE=1 SV=2	1.233	0.00173536
Q8K1N2-2	Isoform 2 of Pleckstrin homology-like domain family B member 2 OS=Mus musculus GN=Phldb2	1.233	0.0285458
Q0KL02-4	Isoform 4 of Triple functional domain protein OS=Mus musculus GN=Trio	1.232	0.01091
P60335	Poly(rC)-binding protein 1 OS=Mus musculus GN=Pcbp1 PE=1 SV=1	1.23	0.00291709
Q9Z2D8	Methyl-CpG-binding domain protein 3 OS=Mus musculus GN=Mbd3 PE=1 SV=1	1.23	0.00628009
Q9Z2B9	Ribosomal protein S6 kinase alpha-4 OS=Mus musculus GN=Rps6ka4 PE=1 SV=2	1.222	0.0207445
Q6Y7W8	PERQ amino acid-rich with GYF domain-containing protein 2 OS=Mus musculus GN=Gigyf2 PE=1 SV=2	1.221	0.0154907
Q8BMQ2	General transcription factor 3C polypeptide 4 OS=Mus musculus GN=Gtf3c4 PE=2 SV=2	1.22	0.0126395
O54916	RalBP1-associated Eps domain-containing protein 1 OS=Mus musculus GN=Reps1 PE=1 SV=2	1.219	0.0053103
Q6ZWV7	60S ribosomal protein L35 OS=Mus musculus GN=Rpl35 PE=2 SV=1	1.219	0.0372577
Q5DTW7	Uncharacterized protein KIAA1551 OS=Mus musculus GN=Kiaa1551 PE=2 SV=2	1.214	0.00616137
Q8VC70	RNA-binding motif, single-stranded-interacting protein 2 OS=Mus musculus GN=Rbms2 PE=2 SV=1	1.211	0.0286112
Q3U182	CREB-regulated transcription coactivator 2 OS=Mus musculus GN=Crtc2 PE=1 SV=2	1.206	0.00345106
Q6P9R1	ATP-dependent RNA helicase DDX51 OS=Mus musculus GN=Ddx51 PE=2 SV=1	1.2	0.0468633
Q67FY2	B-cell CLL/lymphoma 9-like protein OS=Mus musculus GN=Bcl9l PE=1 SV=1	1.198	0.0232855
Q05BC3-3	Isoform 3 of Echinoderm microtubule-associated protein-like 1 OS=Mus musculus GN=Eml1	1.195	0.0318083
Q9JJ28	Protein flightless-1 homolog OS=Mus musculus GN=Flii PE=1 SV=1	1.191	0.0326108
E9Q9C3	Afadin OS=Mus musculus GN=Mllt4 PE=1 SV=1	1.19	0.000413944
P98078	Disabled homolog 2 OS=Mus musculus GN=Dab2 PE=1 SV=2	1.19	0.00411168
P33174	Chromosome-associated kinesin KIF4 OS=Mus musculus GN=Kif4 PE=1 SV=3	1.188	0.0481487
Q80XQ2	TBC1 domain family member 5 OS=Mus musculus GN=Tbc1d5 PE=1 SV=2	1.181	0.00537561
P62281	40S ribosomal protein S11 OS=Mus musculus GN=Rps11 PE=1 SV=3	1.179	0.0120518
P54227	Stathmin OS=Mus musculus GN=Stmn1 PE=1 SV=2	1.179	0.0129274
Q80TH2-2	Isoform 2 of Protein LAP2 OS=Mus musculus GN=Erbb2ip	1.177	0.00040874
G5E8J3	Bromodomain and WD repeat domain containing 2, isoform CRA_a OS=Mus musculus GN=Wdr11 PE=1 SV=1	1.177	0.0124775
Q9DCM0	Persulfide dioxygenase ETHE1, mitochondrial OS=Mus musculus GN=Ethe1 PE=1 SV=2	1.17	0.00614035
Q8JZX9	Cdc42 effector protein 2 OS=Mus musculus GN=Cdc42ep2 PE=2 SV=1	1.17	0.0181681
Q99K01-4	Isoform 4 of Pyridoxal-dependent decarboxylase domain-containing protein 1 OS=Mus musculus GN=Pdxdc1	1.17	0.0192556
Q8BKI2	Trinucleotide repeat-containing gene 6B protein OS=Mus musculus GN=Tnrc6b PE=2 SV=2	1.168	0.0420622
Q9DBR7	Protein phosphatase 1 regulatory subunit 12A OS=Mus musculus GN=Ppp1r12a PE=1 SV=2	1.166	0.0068215
A2A690-2	Isoform 2 of Protein TANC2 OS=Mus musculus GN=Tanc2	1.164	0.0288613
Q9QY01	Serine/threonine-protein kinase ULK2 OS=Mus musculus GN=Ulk2 PE=1 SV=1	1.163	0.040433
P98203-3	Isoform 3 of Armadillo repeat protein deleted in velo-cardio-facial syndrome homolog OS=Mus musculus GN=Arvcf	1.161	0.0317664
P31324	cAMP-dependent protein kinase type II-beta regulatory subunit OS=Mus musculus GN=Prkar2b PE=1 SV=3	1.16	0.000818436
Q91VW9	Zinc finger protein with KRAB and SCAN domains 3 OS=Mus musculus GN=Zkscan3 PE=2 SV=1	1.156	0.00449813
Q6P9Q6-2	Isoform B of FK506-binding protein 15 OS=Mus musculus GN=Fkbp15	1.153	0.00324504
P42125	Enoyl-CoA delta isomerase 1, mitochondrial OS=Mus musculus GN=Eci1 PE=1 SV=2	1.153	0.031493
P57759	Endoplasmic reticulum resident protein 29 OS=Mus musculus GN=Erp29 PE=1 SV=2	1.151	0.00339047
E9Q8Z8	Catenin delta-1 OS=Mus musculus GN=Ctnnd1 PE=1 SV=1	1.15	0.00017653
Q6NV99	Protein Haus6 OS=Mus musculus GN=Haus6 PE=1 SV=1	1.15	0.0205601
Q9R0E2	Procollagen-lysine,2-oxoglutarate 5-dioxygenase 1 OS=Mus musculus GN=Plod1 PE=1 SV=1	1.149	0.0162433
E9QAC6	Galectin OS=Mus musculus GN=Pick1 PE=1 SV=1	1.146	0.0203062
Q9D881	Cytochrome c oxidase subunit 5B, mitochondrial OS=Mus musculus GN=Cox5b PE=1 SV=1	1.145	0.00617281
Q9R078	5'-AMP-activated protein kinase subunit beta-1 OS=Mus musculus GN=Prkab1 PE=1 SV=2	1.14	0.0373402
E9Q8T1	Transforming acidic coiled-coil-containing protein 2 OS=Mus musculus GN=Tacc2 PE=1 SV=1	1.138	0.0262393
P62082	40S ribosomal protein S7 OS=Mus musculus GN=Rps7 PE=2 SV=1	1.136	0.0140615
A0A0B4J1E2	SNW domain-containing protein 1 OS=Mus musculus GN=Snw1 PE=1 SV=1	1.135	0.020586
Q6NXH3-2	Isoform 2 of Vasculin OS=Mus musculus GN=Gpbp1	1.133	0.00197446
Q80X50-5	Isoform 5 of Ubiquitin-associated protein 2-like OS=Mus musculus GN=Ubap2l	1.13	0.0103408
P06797	Cathepsin L1 OS=Mus musculus GN=Ctsl PE=1 SV=2	1.13	0.0120729
Q3UH60	Disco-interacting protein 2 homolog B OS=Mus musculus GN=Dip2b PE=1 SV=1	1.13	0.0323148
E9QK36	WD repeat-containing protein 62 OS=Mus musculus GN=Wdr62 PE=1 SV=1	1.129	0.00772858
Q811L6	Microtubule-associated serine/threonine-protein kinase 4 OS=Mus musculus GN=Mast4 PE=2 SV=3	1.127	0.0142235
P58404	Striatin-4 OS=Mus musculus GN=Strn4 PE=1 SV=2	1.127	0.0406795
Q9QZN4	F-box only protein 6 OS=Mus musculus GN=Fbxo6 PE=1 SV=1	1.126	0.00760945
Q8K183	Pyridoxal kinase OS=Mus musculus GN=Pdxk PE=1 SV=1	1.126	0.00763241
Q69Z89	Ras-associating and dilute domain-containing protein OS=Mus musculus GN=Radil PE=2 SV=2	1.126	0.0239921
P23949	Zinc finger protein 36, C3H1 type-like 2 OS=Mus musculus GN=Zfp36l2 PE=1 SV=2	1.126	0.0357295
Q8C0V9	FERM domain-containing protein 6 OS=Mus musculus GN=Frmd6 PE=1 SV=2	1.123	0.0352297
Q5U3K5	Rab-like protein 6 OS=Mus musculus GN=Rabl6 PE=1 SV=2	1.121	0.0415994
Q8BGT6	MICAL-like protein 1 OS=Mus musculus GN=Micall1 PE=1 SV=3	1.119	0.0248873
Q91VY9	Zinc finger protein 622 OS=Mus musculus GN=Znf622 PE=2 SV=1	1.118	0.00913326
Q6NS57-2	Isoform 2 of Mitogen-activated protein kinase-binding protein 1 OS=Mus musculus GN=Mapkbp1	1.118	0.0269572
Q9JIL5	Tubby-related protein 4 OS=Mus musculus GN=Tulp4 PE=2 SV=1	1.117	0.00706444
E9Q1G8	Septin-7 OS=Mus musculus GN=Sept7 PE=1 SV=2	1.117	0.0241336
Q9QYC0	Alpha-adducin OS=Mus musculus GN=Add1 PE=1 SV=2	1.115	0.00407745
Q9R1E0	Forkhead box protein O1 OS=Mus musculus GN=Foxo1 PE=1 SV=2	1.115	0.0240458
Q9JI10	Serine/threonine-protein kinase 3 OS=Mus musculus GN=Stk3 PE=1 SV=1	1.114	0.0196038
Q9CZV5	STAGA complex 65 subunit gamma OS=Mus musculus GN=Supt7l PE=2 SV=1	1.112	0.0222954
Q9DCD5	Tight junction-associated protein 1 OS=Mus musculus GN=Tjap1 PE=1 SV=1	1.111	0.00915467
Q8CJ53	Cdc42-interacting protein 4 OS=Mus musculus GN=Trip10 PE=1 SV=2	1.11	0.0202039
D3YZP9	Coiled-coil domain-containing protein 6 OS=Mus musculus GN=Ccdc6 PE=1 SV=1	1.109	0.0168156
Q7TSI3	Serine/threonine-protein phosphatase 6 regulatory subunit 1 OS=Mus musculus GN=Ppp6r1 PE=1 SV=1	1.109	0.0287017
Q8K4Z3	NAD(P)H-hydrate epimerase OS=Mus musculus GN=Apoa1bp PE=1 SV=1	1.104	0.0382392
Q60875	Rho guanine nucleotide exchange factor 2 OS=Mus musculus GN=Arhgef2 PE=1 SV=4	1.104	0.0483151
Q9DCL8	Protein phosphatase inhibitor 2 OS=Mus musculus GN=Ppp1r2 PE=1 SV=3	1.103	0.0438459
Q8C0C4	Serine-rich coiled-coil domain-containing protein 1 OS=Mus musculus GN=Ccser1 PE=2 SV=2	1.099	0.0141443
P08775	DNA-directed RNA polymerase II subunit RPB1 OS=Mus musculus GN=Polr2a PE=1 SV=3	1.098	0.0457229
Q9ET54	Palladin OS=Mus musculus GN=Palld PE=1 SV=2	1.097	0.00608762
Q5DTM8	E3 ubiquitin-protein ligase BRE1A OS=Mus musculus GN=Rnf20 PE=2 SV=2	1.096	0.0282496
B2RQC6	CAD protein OS=Mus musculus GN=Cad PE=2 SV=1	1.096	0.0297696
Q02248	Catenin beta-1 OS=Mus musculus GN=Ctnnb1 PE=1 SV=1	1.095	0.00326548
Q9CWL8	Beta-catenin-like protein 1 OS=Mus musculus GN=Ctnnbl1 PE=2 SV=1	1.095	0.00488397
Q80TY0	Formin-binding protein 1 OS=Mus musculus GN=Fnbp1 PE=1 SV=2	1.095	0.0482373
P55258	Ras-related protein Rab-8A OS=Mus musculus GN=Rab8a PE=1 SV=2	1.094	0.0346918
B2RPY5-2	Isoform 2 of G-protein coupled receptor 161 OS=Mus musculus GN=Gpr161	1.092	0.013194
Q8BJU0	Small glutamine-rich tetratricopeptide repeat-containing protein alpha OS=Mus musculus GN=Sgta PE=1 SV=2	1.091	0.015906
Q8CGK3	Lon protease homolog, mitochondrial OS=Mus musculus GN=Lonp1 PE=1 SV=2	1.09	0.013281
A2A7S8-2	Isoform 2 of Uncharacterized protein KIAA1522 OS=Mus musculus GN=Kiaa1522	1.089	0.00935025
A7YQ68	Prickle-like 2 (Drosophila) OS=Mus musculus GN=Prickle2 PE=1 SV=1	1.089	0.0287641
Q61686	Chromobox protein homolog 5 OS=Mus musculus GN=Cbx5 PE=1 SV=1	1.089	0.0368044
Q80U19	Disheveled-associated activator of morphogenesis 2 OS=Mus musculus GN=Daam2 PE=2 SV=4	1.088	0.0488186
Q9Z248	Zinc finger protein AEBP2 OS=Mus musculus GN=Aebp2 PE=1 SV=2	1.087	0.00760828
Q99P72	Reticulon-4 OS=Mus musculus GN=Rtn4 PE=1 SV=2	1.086	0.00915663
Q9QXM1	Junction-mediating and -regulatory protein OS=Mus musculus GN=Jmy PE=1 SV=1	1.085	0.00242977
E9Q7G0	Protein Numa1 OS=Mus musculus GN=Numa1 PE=1 SV=1	1.085	0.026396
Q9R1Z8	Vinexin OS=Mus musculus GN=Sorbs3 PE=1 SV=1	1.084	0.0319226
Q8C8U0-3	Isoform 3 of Liprin-beta-1 OS=Mus musculus GN=Ppfibp1	1.083	1.75062e-05
Q9QZK2	Breast cancer anti-estrogen resistance protein 3 OS=Mus musculus GN=Bcar3 PE=1 SV=1	1.083	0.0118884
P26443	Glutamate dehydrogenase 1, mitochondrial OS=Mus musculus GN=Glud1 PE=1 SV=1	1.083	0.0196543
E9QPX0	Amyloid beta A4 precursor protein-binding family B member 2 OS=Mus musculus GN=Apbb2 PE=1 SV=1	1.082	0.00944352
Q7TQH0-2	Isoform 2 of Ataxin-2-like protein OS=Mus musculus GN=Atxn2l	1.082	0.00978343
E9Q6H8	Protein Plekha5 OS=Mus musculus GN=Plekha5 PE=1 SV=1	1.082	0.0207568
Q8JZZ7-2	Isoform 2 of Adhesion G protein-coupled receptor L2 OS=Mus musculus GN=Adgrl2	1.082	0.0237593
Q91WJ8	Far upstream element-binding protein 1 OS=Mus musculus GN=Fubp1 PE=1 SV=1	1.081	0.00433561
Q6ZPZ3	Zinc finger CCCH domain-containing protein 4 OS=Mus musculus GN=Zc3h4 PE=1 SV=2	1.081	0.0434067
Q7TPV4	Myb-binding protein 1A OS=Mus musculus GN=Mybbp1a PE=1 SV=2	1.081	0.0438687
Q8K327	Chromosome alignment-maintaining phosphoprotein 1 OS=Mus musculus GN=Champ1 PE=1 SV=1	1.08	0.013357
P35569	Insulin receptor substrate 1 OS=Mus musculus GN=Irs1 PE=1 SV=1	1.078	0.0106712
A0A087WR52	Arf-GAP domain and FG repeat-containing protein 1 (Fragment) OS=Mus musculus GN=Agfg1 PE=1 SV=1	1.077	0.0436254
Q9CQX8	28S ribosomal protein S36, mitochondrial OS=Mus musculus GN=Mrps36 PE=1 SV=1	1.076	0.0045348
Q80W47	WD repeat domain phosphoinositide-interacting protein 2 OS=Mus musculus GN=Wipi2 PE=1 SV=1	1.076	0.0372766
Q8CI51	PDZ and LIM domain protein 5 OS=Mus musculus GN=Pdlim5 PE=1 SV=4	1.075	0.0295638
P16045	Galectin-1 OS=Mus musculus GN=Lgals1 PE=1 SV=3	1.073	0.0261804
Q80VJ2	Steroid receptor RNA activator 1 OS=Mus musculus GN=Sra1 PE=1 SV=3	1.072	0.00613358
Q9WUK2	Eukaryotic translation initiation factor 4H OS=Mus musculus GN=Eif4h PE=1 SV=3	1.071	0.0142751
Q9Z1T6	1-phosphatidylinositol 3-phosphate 5-kinase OS=Mus musculus GN=Pikfyve PE=1 SV=3	1.071	0.0352874
Q6PB75	Non-canonical poly(A) RNA polymerase PAPD7 OS=Mus musculus GN=Papd7 PE=2 SV=2	1.071	0.0486176
Q6EDY6	Leucine-rich repeat-containing protein 16A OS=Mus musculus GN=Lrrc16a PE=1 SV=2	1.07	0.000935824
Q3ULZ2	FH2 domain-containing protein 1 OS=Mus musculus GN=Fhdc1 PE=2 SV=3	1.07	0.0140635
P81122	Insulin receptor substrate 2 OS=Mus musculus GN=Irs2 PE=1 SV=2	1.069	0.0011987
O54984	ATPase Asna1 OS=Mus musculus GN=Asna1 PE=1 SV=2	1.068	0.00453949
Q8BKX1	Brain-specific angiogenesis inhibitor 1-associated protein 2 OS=Mus musculus GN=Baiap2 PE=1 SV=2	1.067	0.023522
Q922Y1	UBX domain-containing protein 1 OS=Mus musculus GN=Ubxn1 PE=1 SV=1	1.067	0.0477832
E9Q4K7	Kinesin-like protein OS=Mus musculus GN=Kif13b PE=1 SV=1	1.066	0.0189227
E9Q616	Protein Ahnak OS=Mus musculus GN=Ahnak PE=1 SV=1	1.066	0.0256497
A0A0A6YY83	Protein Pcdh7 OS=Mus musculus GN=Pcdh7 PE=1 SV=1	1.064	0.0447586
P61027	Ras-related protein Rab-10 OS=Mus musculus GN=Rab10 PE=1 SV=1	1.062	0.0217703
Q9QZM0	Ubiquilin-2 OS=Mus musculus GN=Ubqln2 PE=1 SV=2	1.061	0.0214971
E9Q8V6	Protein Dennd4a OS=Mus musculus GN=Dennd4a PE=1 SV=1	1.061	0.0283642
Q8K4R9	Disks large-associated protein 5 OS=Mus musculus GN=Dlgap5 PE=1 SV=2	1.06	0.00128567
Q8CDN6	Thioredoxin-like protein 1 OS=Mus musculus GN=Txnl1 PE=2 SV=3	1.059	0.0157896
Q5HZI1	Microtubule-associated tumor suppressor 1 homolog OS=Mus musculus GN=Mtus1 PE=1 SV=2	1.058	0.0187008
Q9JLM8	Serine/threonine-protein kinase DCLK1 OS=Mus musculus GN=Dclk1 PE=1 SV=1	1.058	0.0436396
Q91X58	AN1-type zinc finger protein 2B OS=Mus musculus GN=Zfand2b PE=1 SV=1	1.057	0.00999548
Q91XS1	Myotubularin-related protein 4 OS=Mus musculus GN=Mtmr4 PE=1 SV=1	1.057	0.0214391
P52480	Pyruvate kinase PKM OS=Mus musculus GN=Pkm PE=1 SV=4	1.057	0.0270781
Q64337	Sequestosome-1 OS=Mus musculus GN=Sqstm1 PE=1 SV=1	1.057	0.0387298
Q8VDU5	SNF-related serine/threonine-protein kinase OS=Mus musculus GN=Snrk PE=2 SV=1	1.056	0.02247
Q9WTU0	Lysine-specific demethylase PHF2 OS=Mus musculus GN=Phf2 PE=1 SV=2	1.054	0.00599438
Q3UHC1	Protein Rapgef1 OS=Mus musculus GN=Rapgef1 PE=1 SV=1	1.053	0.0202041
P49817	Caveolin-1 OS=Mus musculus GN=Cav1 PE=1 SV=1	1.053	0.0296886
Q9JLV1	BAG family molecular chaperone regulator 3 OS=Mus musculus GN=Bag3 PE=1 SV=2	1.052	0.00327333
E0CYH7	Filamin A-interacting protein 1-like OS=Mus musculus GN=Filip1l PE=1 SV=1	1.051	0.0194589
P19096	Fatty acid synthase OS=Mus musculus GN=Fasn PE=1 SV=2	1.05	0.0113899
Q9JHU4	Cytoplasmic dynein 1 heavy chain 1 OS=Mus musculus GN=Dync1h1 PE=1 SV=2	1.05	0.0450222
Q68FE6	Protein FAM65A OS=Mus musculus GN=Fam65a PE=1 SV=2	1.049	0.020748
Q8VBW5	HMG box transcription factor BBX OS=Mus musculus GN=Bbx PE=1 SV=2	1.049	0.0484999
Q9ER67	Maged2 protein OS=Mus musculus GN=Maged2 PE=1 SV=1	1.048	0.0181765
Q62426	Cystatin-B OS=Mus musculus GN=Cstb PE=2 SV=1	1.048	0.0344957
Q8C0D9	Centrosomal protein of 68 kDa OS=Mus musculus GN=Cep68 PE=2 SV=2	1.048	0.0351479
E9QN63	Arf-GAP with SH3 domain, ANK repeat and PH domain-containing protein 1 OS=Mus musculus GN=Asap1 PE=1 SV=2	1.048	0.0354228
F8WHT3	Protein PRRC2B OS=Mus musculus GN=Prrc2b PE=1 SV=1	1.046	0.00328178
Q91XC0	LIM domain-containing protein ajuba OS=Mus musculus GN=Ajuba PE=1 SV=1	1.046	0.00360284
Q8K3X4	Interferon regulatory factor 2-binding protein-like OS=Mus musculus GN=Irf2bpl PE=1 SV=1	1.046	0.00535871
P80316	T-complex protein 1 subunit epsilon OS=Mus musculus GN=Cct5 PE=1 SV=1	1.041	0.0106604
Q9DBR1	5'-3' exoribonuclease 2 OS=Mus musculus GN=Xrn2 PE=1 SV=1	1.041	0.0493667
P63028	Translationally-controlled tumor protein OS=Mus musculus GN=Tpt1 PE=1 SV=1	1.038	0.00103474
P14873	Microtubule-associated protein 1B OS=Mus musculus GN=Map1b PE=1 SV=2	1.037	0.000770713
D3YWS8	Leukocyte receptor cluster (LRC) member 8, isoform CRA_a OS=Mus musculus GN=Leng8 PE=1 SV=1	1.032	0.0336457
Q8BJ05	Zinc finger CCCH domain-containing protein 14 OS=Mus musculus GN=Zc3h14 PE=1 SV=1	1.032	0.0472139
P22682	E3 ubiquitin-protein ligase CBL OS=Mus musculus GN=Cbl PE=1 SV=3	1.03	0.048301
F8VQC1	Signal recognition particle subunit SRP72 OS=Mus musculus GN=Srp72 PE=1 SV=1	1.028	0.0474128
Q80U58	Pumilio homolog 2 OS=Mus musculus GN=Pum2 PE=1 SV=2	1.027	0.000624415
O35551-6	Isoform 6 of Rab GTPase-binding effector protein 1 OS=Mus musculus GN=Rabep1	1.027	0.0264703
Q922F4	Tubulin beta-6 chain OS=Mus musculus GN=Tubb6 PE=1 SV=1	1.025	0.0244562
Q99L47	Hsc70-interacting protein OS=Mus musculus GN=St13 PE=1 SV=1	1.024	0.0117615
B9EHJ3	Tight junction protein ZO-1 OS=Mus musculus GN=Tjp1 PE=1 SV=1	1.024	0.0366546
Q9JI99	Sphingosine-1-phosphate phosphatase 1 OS=Mus musculus GN=Sgpp1 PE=1 SV=1	1.024	0.0456679
O70435	Proteasome subunit alpha type-3 OS=Mus musculus GN=Psma3 PE=1 SV=3	1.023	0.0219405
D3Z5I1	Zinc finger CCCH-type antiviral protein 1 OS=Mus musculus GN=Zc3hav1 PE=1 SV=1	1.023	0.0415454
P27546	Microtubule-associated protein 4 OS=Mus musculus GN=Map4 PE=1 SV=3	1.021	0.00181606
Q5SSZ5	Tensin-3 OS=Mus musculus GN=Tns3 PE=1 SV=1	1.021	0.0169869
Q8BLH7	HIRA-interacting protein 3 OS=Mus musculus GN=Hirip3 PE=1 SV=1	1.02	0.0146116
Q62101	Serine/threonine-protein kinase D1 OS=Mus musculus GN=Prkd1 PE=1 SV=2	1.018	0.031504
Q8K2F8	Protein LSM14 homolog A OS=Mus musculus GN=Lsm14a PE=1 SV=1	1.017	0.0233755
A5D6P2	Par-3 (Partitioning defective 3) homolog (C. elegans) OS=Mus musculus GN=Pard3 PE=1 SV=1	1.016	0.00315387
P58871	182 kDa tankyrase-1-binding protein OS=Mus musculus GN=Tnks1bp1 PE=1 SV=2	1.016	0.0424103
Q60598	Src substrate cortactin OS=Mus musculus GN=Cttn PE=1 SV=2	1.014	0.00764492
Q8CI71	Syndetin OS=Mus musculus GN=Ccdc132 PE=2 SV=2	1.009	0.00409
P97311	DNA replication licensing factor MCM6 OS=Mus musculus GN=Mcm6 PE=1 SV=1	0.985	0.0390668
F8WJD4	Symplekin OS=Mus musculus GN=Sympk PE=1 SV=1	0.978	0.032129
Q4VAA2	Protein CDV3 OS=Mus musculus GN=Cdv3 PE=1 SV=2	0.977	0.0101585
E9QNP0	KxDL motif-containing protein 1 OS=Mus musculus GN=Kxd1 PE=1 SV=1	0.977	0.0180696
Q811P8	Rho GTPase-activating protein 32 OS=Mus musculus GN=Arhgap32 PE=1 SV=2	0.975	0.00686205
P80314	T-complex protein 1 subunit beta OS=Mus musculus GN=Cct2 PE=1 SV=4	0.974	0.031044
Q4FK66	Pre-mRNA-splicing factor 38A OS=Mus musculus GN=Prpf38a PE=1 SV=1	0.973	0.0373402
F8WHU5	Sister chromatid cohesion protein PDS5 homolog B OS=Mus musculus GN=Pds5b PE=1 SV=1	0.967	0.00994665
Q6NXJ0	Protein WWC2 OS=Mus musculus GN=Wwc2 PE=1 SV=1	0.967	0.010517
O70310	Glycylpeptide N-tetradecanoyltransferase 1 OS=Mus musculus GN=Nmt1 PE=1 SV=1	0.967	0.0167686
Q9D8T7	SRA stem-loop-interacting RNA-binding protein, mitochondrial OS=Mus musculus GN=Slirp PE=1 SV=2	0.967	0.0341449
Q9CZ44-3	Isoform 3 of NSFL1 cofactor p47 OS=Mus musculus GN=Nsfl1c	0.967	0.0448862
Q6NZJ6	Eukaryotic translation initiation factor 4 gamma 1 OS=Mus musculus GN=Eif4g1 PE=1 SV=1	0.964	0.0200291
F6TFN2	Protein Lmo7 (Fragment) OS=Mus musculus GN=Lmo7 PE=1 SV=1	0.963	0.041098
Q8R1B4	Eukaryotic translation initiation factor 3 subunit C OS=Mus musculus GN=Eif3c PE=1 SV=1	0.963	0.0460313
E9QAZ2	Ribosomal protein L15 OS=Mus musculus GN=Gm10020 PE=3 SV=1	0.963	0.046439
Q8VDJ3	Vigilin OS=Mus musculus GN=Hdlbp PE=1 SV=1	0.961	0.048697
Q9D554	Splicing factor 3A subunit 3 OS=Mus musculus GN=Sf3a3 PE=2 SV=2	0.96	0.00856301
Q8R0L9	Transcriptional adapter 3 OS=Mus musculus GN=Tada3 PE=1 SV=1	0.958	0.0081454
Q6NZR5	Protein Skiv2l OS=Mus musculus GN=Skiv2l PE=1 SV=1	0.958	0.0147431
B1AX58	Plastin-3 OS=Mus musculus GN=Pls3 PE=1 SV=1	0.952	0.00507434
O88531	Palmitoyl-protein thioesterase 1 OS=Mus musculus GN=Ppt1 PE=2 SV=2	0.952	0.0179058
E9PWG6	Protein Ncapg OS=Mus musculus GN=Ncapg PE=1 SV=1	0.952	0.0431599
Q61937	Nucleophosmin OS=Mus musculus GN=Npm1 PE=1 SV=1	0.951	0.0232934
Q99LJ0	CTTNBP2 N-terminal-like protein OS=Mus musculus GN=Cttnbp2nl PE=1 SV=1	0.951	0.0257686
P60670	Nuclear protein localization protein 4 homolog OS=Mus musculus GN=Nploc4 PE=1 SV=3	0.949	0.0434251
Q8BIX3	ARL14 effector protein OS=Mus musculus GN=Arl14ep PE=1 SV=1	0.948	0.0104644
P83741-3	Isoform 3 of Serine/threonine-protein kinase WNK1 OS=Mus musculus GN=Wnk1	0.948	0.035236
Q69ZS7	HBS1-like protein OS=Mus musculus GN=Hbs1l PE=1 SV=2	0.948	0.0430885
P49025-5	Isoform 5 of Citron Rho-interacting kinase OS=Mus musculus GN=Cit	0.947	0.0239871
Q3UM33	Histone deacetylase OS=Mus musculus GN=Hdac3 PE=1 SV=1	0.947	0.0314998
B2KFM9	SRY-box containing gene 5, isoform CRA_b OS=Mus musculus GN=Sox5 PE=1 SV=1	0.946	0.0489877
P18052	Receptor-type tyrosine-protein phosphatase alpha OS=Mus musculus GN=Ptpra PE=1 SV=3	0.945	0.00589895
P33611	DNA polymerase alpha subunit B OS=Mus musculus GN=Pola2 PE=1 SV=2	0.944	0.0400793
Q3UDC3	Target of Myb protein 1 OS=Mus musculus GN=Tom1 PE=1 SV=1	0.944	0.0450222
P58801	Receptor-interacting serine/threonine-protein kinase 2 OS=Mus musculus GN=Ripk2 PE=1 SV=1	0.943	0.0450222
Q60605	Myosin light polypeptide 6 OS=Mus musculus GN=Myl6 PE=1 SV=3	0.942	0.0259877
Q9QY36	N-alpha-acetyltransferase 10 OS=Mus musculus GN=Naa10 PE=1 SV=1	0.942	0.0475791
A2ACM0	Regulatory-associated protein of mTOR OS=Mus musculus GN=Rptor PE=1 SV=1	0.941	0.00568439
Q03145	Ephrin type-A receptor 2 OS=Mus musculus GN=Epha2 PE=1 SV=3	0.941	0.0228602
F8VQD1	Protein polybromo-1 OS=Mus musculus GN=Pbrm1 PE=1 SV=1	0.94	0.0124394
Q5HZJ0	Ribonuclease 3 OS=Mus musculus GN=Drosha PE=1 SV=1	0.94	0.049315
E9Q842	Protein Nav2 OS=Mus musculus GN=Nav2 PE=1 SV=1	0.938	0.00299754
A2RSJ4	UHRF1-binding protein 1-like OS=Mus musculus GN=Uhrf1bp1l PE=1 SV=2	0.937	0.0229338
D3YTT6	Oxysterol-binding protein OS=Mus musculus GN=Osbpl3 PE=1 SV=1	0.93	0.0240607
Q9ER00	Syntaxin-12 OS=Mus musculus GN=Stx12 PE=1 SV=1	0.93	0.0446143
D3Z0X5	Pleckstrin homology-like domain family B member 1 OS=Mus musculus GN=Phldb1 PE=1 SV=1	0.929	0.00737046
Q9ES97	Reticulon-3 OS=Mus musculus GN=Rtn3 PE=1 SV=2	0.929	0.00934704
O35730	E3 ubiquitin-protein ligase RING1 OS=Mus musculus GN=Ring1 PE=1 SV=2	0.929	0.0460748
P62908	40S ribosomal protein S3 OS=Mus musculus GN=Rps3 PE=1 SV=1	0.928	0.00323282
P51432	1-phosphatidylinositol 4,5-bisphosphate phosphodiesterase beta-3 OS=Mus musculus GN=Plcb3 PE=2 SV=2	0.928	0.0352285
E9QAU9	Leucine-rich repeat and calponin homology domain-containing protein 3 OS=Mus musculus GN=Lrch3 PE=1 SV=1	0.926	0.019168
Q9R0X4	Acyl-coenzyme A thioesterase 9, mitochondrial OS=Mus musculus GN=Acot9 PE=1 SV=1	0.926	0.0381031
Q61846	Maternal embryonic leucine zipper kinase OS=Mus musculus GN=Melk PE=1 SV=2	0.925	0.0115212
Q571C7-2	Isoform 2 of Transcription factor TFIIIB component B'' homolog OS=Mus musculus GN=Bdp1	0.923	0.00686719
Q64669	NAD(P)H dehydrogenase [quinone] 1 OS=Mus musculus GN=Nqo1 PE=1 SV=3	0.921	0.0452354
G3X9K3	Brefeldin A-inhibited guanine nucleotide-exchange protein 1 OS=Mus musculus GN=Arfgef1 PE=2 SV=1	0.92	0.00120747
Q3TCX3	UPF0469 protein KIAA0907 OS=Mus musculus GN=Kiaa0907 PE=2 SV=1	0.92	0.0431774
Q9WVL3	Solute carrier family 12 member 7 OS=Mus musculus GN=Slc12a7 PE=1 SV=1	0.919	0.0186392
Q80WJ7	Protein LYRIC OS=Mus musculus GN=Mtdh PE=1 SV=1	0.918	0.00388351
Q61850	Forkhead box protein C2 OS=Mus musculus GN=Foxc2 PE=2 SV=2	0.917	0.010578
Q91W96	Anaphase-promoting complex subunit 4 OS=Mus musculus GN=Anapc4 PE=1 SV=1	0.917	0.0391698
Q91W67	Ubiquitin-like protein 7 OS=Mus musculus GN=Ubl7 PE=1 SV=2	0.916	0.00986282
Q5EG47	5'-AMP-activated protein kinase catalytic subunit alpha-1 OS=Mus musculus GN=Prkaa1 PE=1 SV=2	0.916	0.029914
Q8CD76	Kinesin light chain 1 OS=Mus musculus GN=Klc1 PE=1 SV=1	0.916	0.0442253
Q8R3V6	CUE domain-containing protein 1 OS=Mus musculus GN=Cuedc1 PE=2 SV=2	0.915	0.0128222
A6X8Z5	Rho GTPase-activating protein 31 OS=Mus musculus GN=Arhgap31 PE=1 SV=1	0.914	0.0061652
Q3UMF0	Cordon-bleu protein-like 1 OS=Mus musculus GN=Cobll1 PE=1 SV=2	0.912	0.0132346
E9Q9J4	Inositol hexakisphosphate and diphosphoinositol-pentakisphosphate kinase 2 OS=Mus musculus GN=Ppip5k2 PE=1 SV=1	0.911	0.00498295
Q5PPR2	Exocyst complex component 1 OS=Mus musculus GN=Exoc1 PE=1 SV=1	0.911	0.0481573
Q8VDP3	Protein-methionine sulfoxide oxidase MICAL1 OS=Mus musculus GN=Mical1 PE=1 SV=1	0.909	0.0300903
P68040	Guanine nucleotide-binding protein subunit beta-2-like 1 OS=Mus musculus GN=Gnb2l1 PE=1 SV=3	0.909	0.0402408
P23116	Eukaryotic translation initiation factor 3 subunit A OS=Mus musculus GN=Eif3a PE=1 SV=5	0.908	0.0131944
Q9ES18	Forkhead box protein J2 OS=Mus musculus GN=Foxj2 PE=2 SV=1	0.904	0.00896186
G5E8E3	Protein 2310022A10Rik OS=Mus musculus GN=2310022A10Rik PE=1 SV=1	0.903	0.0171385
Q8BGT0	Osteopetrosis-associated transmembrane protein 1 OS=Mus musculus GN=Ostm1 PE=1 SV=1	0.903	0.0186383
H3BJW3	Cleavage and polyadenylation-specificity factor subunit 6 OS=Mus musculus GN=Cpsf6 PE=1 SV=1	0.903	0.0370786
Q3TUQ5	Pinin OS=Mus musculus GN=Pnn PE=1 SV=1	0.903	0.0481753
P13405	Retinoblastoma-associated protein OS=Mus musculus GN=Rb1 PE=1 SV=2	0.903	0.0496813
Q02013	Aquaporin-1 OS=Mus musculus GN=Aqp1 PE=1 SV=3	0.901	0.0217072
P54116	Erythrocyte band 7 integral membrane protein OS=Mus musculus GN=Stom PE=1 SV=3	0.9	0.0232108
P62962	Profilin-1 OS=Mus musculus GN=Pfn1 PE=1 SV=2	0.9	0.0353974
Q6GTE9	NIMA (Never in mitosis gene a)-related expressed kinase 4 OS=Mus musculus GN=Nek4 PE=1 SV=1	0.899	0.00495502
Q9EQ28	DNA polymerase delta subunit 3 OS=Mus musculus GN=Pold3 PE=1 SV=2	0.899	0.0232309
Q99KW3-2	Isoform 2 of TRIO and F-actin-binding protein OS=Mus musculus GN=Triobp	0.899	0.0291776
E9QAS8	Fragile X mental retardation protein 1 homolog OS=Mus musculus GN=Fmr1 PE=1 SV=1	0.897	0.0293744
P62996	Transformer-2 protein homolog beta OS=Mus musculus GN=Tra2b PE=2 SV=1	0.894	0.0035156
Q8BJS4	SUN domain-containing protein 2 OS=Mus musculus GN=Sun2 PE=1 SV=3	0.894	0.0127463
Q3UH59	Myosin-10 OS=Mus musculus GN=Myh10 PE=1 SV=1	0.89	0.0222018
G3XA57-2	Isoform 2 of Rab11 family-interacting protein 2 OS=Mus musculus GN=Rab11fip2	0.889	0.031438
Q7TNY3	Calcipressin 1 large isoform OS=Mus musculus GN=Rcan1 PE=1 SV=1	0.885	0.0385849
Q3UMB5	Smith-Magenis syndrome chromosomal region candidate gene 8 protein homolog OS=Mus musculus GN=Smcr8 PE=1 SV=2	0.884	0.046014
P68433	Histone H3.1 OS=Mus musculus GN=Hist1h3a PE=1 SV=2	0.883	0.00663222
Q9QXV1	Chromobox protein homolog 8 OS=Mus musculus GN=Cbx8 PE=1 SV=1	0.882	0.00282345
O35984	Pre-B-cell leukemia transcription factor 2 OS=Mus musculus GN=Pbx2 PE=1 SV=1	0.879	0.00369265
P20065	Thymosin beta-4 OS=Mus musculus GN=Tmsb4x PE=1 SV=1	0.879	0.0399209
Q6NSP9	High mobility group protein HMGI-C OS=Mus musculus GN=Hmga2 PE=1 SV=1	0.879	0.0465268
Q6PAJ1	Breakpoint cluster region protein OS=Mus musculus GN=Bcr PE=1 SV=3	0.873	0.0295071
Q62167	ATP-dependent RNA helicase DDX3X OS=Mus musculus GN=Ddx3x PE=1 SV=3	0.871	0.0252772
P01897	H-2 class I histocompatibility antigen, L-D alpha chain OS=Mus musculus GN=H2-L PE=1 SV=2	0.871	0.0426818
Q8BVL3	Sorting nexin-17 OS=Mus musculus GN=Snx17 PE=1 SV=2	0.871	0.0474387
F8VQH0	Non-specific protein-tyrosine kinase OS=Mus musculus GN=Abl2 PE=1 SV=1	0.87	0.00150046
A0A0A6YWG7	Rap guanine nucleotide exchange factor 2 OS=Mus musculus GN=Rapgef2 PE=1 SV=1	0.868	0.0120031
P62315	Small nuclear ribonucleoprotein Sm D1 OS=Mus musculus GN=Snrpd1 PE=3 SV=1	0.867	0.0280658
Q922U1	U4/U6 small nuclear ribonucleoprotein Prp3 OS=Mus musculus GN=Prpf3 PE=2 SV=1	0.867	0.037431
O08553	Dihydropyrimidinase-related protein 2 OS=Mus musculus GN=Dpysl2 PE=1 SV=2	0.865	0.00341199
E9Q156	tRNA (guanine-N(7)-)-methyltransferase non-catalytic subunit Wdr4 OS=Mus musculus GN=Wdr4 PE=1 SV=1	0.865	0.0275119
Q9Z1F9	SUMO-activating enzyme subunit 2 OS=Mus musculus GN=Uba2 PE=1 SV=1	0.862	0.0169241
Q5SVQ0	Histone acetyltransferase KAT7 OS=Mus musculus GN=Kat7 PE=1 SV=1	0.861	0.0469282
S4R2S8	Ankyrin-3 OS=Mus musculus GN=Ank3 PE=1 SV=1	0.859	0.0462296
Q80UP8	Sodium-dependent phosphate transporter 2 OS=Mus musculus GN=Slc20a2 PE=1 SV=2	0.858	0.00500123
Q6P1G2	Lysine-specific demethylase 2B OS=Mus musculus GN=Kdm2b PE=1 SV=1	0.858	0.0110459
Q4VAC9	Pleckstrin homology domain-containing family G member 3 OS=Mus musculus GN=Plekhg3 PE=1 SV=2	0.853	0.0119802
Q61036	Serine/threonine-protein kinase PAK 3 OS=Mus musculus GN=Pak3 PE=1 SV=2	0.853	0.0315116
Q80TL7	Protein MON2 homolog OS=Mus musculus GN=Mon2 PE=2 SV=2	0.85	0.0145696
F7AA26	Protein Pakap (Fragment) OS=Mus musculus GN=Pakap PE=1 SV=1	0.848	0.00496587
Q91ZX7	Prolow-density lipoprotein receptor-related protein 1 OS=Mus musculus GN=Lrp1 PE=1 SV=1	0.847	0.022661
P11438	Lysosome-associated membrane glycoprotein 1 OS=Mus musculus GN=Lamp1 PE=1 SV=2	0.846	0.0210547
Q9D1J1	Adaptin ear-binding coat-associated protein 2 OS=Mus musculus GN=Necap2 PE=1 SV=1	0.845	0.0217099
Q8CH77	Neuron navigator 1 OS=Mus musculus GN=Nav1 PE=1 SV=2	0.844	0.0252793
Q8BVY0	Ribosomal L1 domain-containing protein 1 OS=Mus musculus GN=Rsl1d1 PE=2 SV=1	0.842	0.0264476
Q91VS8	FERM, RhoGEF and pleckstrin domain-containing protein 2 OS=Mus musculus GN=Farp2 PE=1 SV=2	0.841	0.00746368
Q3TZZ7	Extended synaptotagmin-2 OS=Mus musculus GN=Esyt2 PE=1 SV=1	0.841	0.0172622
P34152-4	Isoform 4 of Focal adhesion kinase 1 OS=Mus musculus GN=Ptk2	0.841	0.020062
E9Q0Y4	Signal-induced proliferation-associated protein 1 OS=Mus musculus GN=Sipa1 PE=1 SV=1	0.838	0.00274436
Q922B9	Sperm-specific antigen 2 homolog OS=Mus musculus GN=Ssfa2 PE=1 SV=3	0.835	0.00570189
Q8R1F1	Niban-like protein 1 OS=Mus musculus GN=Fam129b PE=2 SV=2	0.835	0.0223836
A0A023T778	Mago nashi protein OS=Mus musculus GN=Magohb PE=1 SV=1	0.834	0.0395414
Q80U16	Protein FAM65B OS=Mus musculus GN=Fam65b PE=1 SV=2	0.833	0.00365964
A2AP82	Transcription initiation factor TFIID subunit 9B OS=Mus musculus GN=Taf9b PE=1 SV=1	0.833	0.0403229
P52734	FYVE, RhoGEF and PH domain-containing protein 1 OS=Mus musculus GN=Fgd1 PE=1 SV=2	0.832	0.0151084
G3UYW1	WD repeat and FYVE domain-containing protein 3 OS=Mus musculus GN=Wdfy3 PE=1 SV=1	0.828	0.0152163
P97465	Docking protein 1 OS=Mus musculus GN=Dok1 PE=1 SV=2	0.828	0.0301803
Q8BGQ1	Spermatogenesis-defective protein 39 homolog OS=Mus musculus GN=Vipas39 PE=1 SV=1	0.827	0.00625658
P35831	Tyrosine-protein phosphatase non-receptor type 12 OS=Mus musculus GN=Ptpn12 PE=1 SV=3	0.826	0.0332899
P00520-4	Isoform IV of Tyrosine-protein kinase ABL1 OS=Mus musculus GN=Abl1	0.825	0.00452482
Q9R0U0	Serine/arginine-rich splicing factor 10 OS=Mus musculus GN=Srsf10 PE=1 SV=2	0.824	0.0217319
Q3UWE6	MCG14935, isoform CRA_a OS=Mus musculus GN=Wdr20 PE=1 SV=1	0.823	0.00571636
Q03347-4	Isoform 4 of Runt-related transcription factor 1 OS=Mus musculus GN=Runx1	0.819	0.0213618
Q8C6M1	Ubiquitin carboxyl-terminal hydrolase 20 OS=Mus musculus GN=Usp20 PE=1 SV=1	0.818	0.0257599
Q8R001	Microtubule-associated protein RP/EB family member 2 OS=Mus musculus GN=Mapre2 PE=1 SV=1	0.816	0.0182233
Q8K072	Receptor expression-enhancing protein 4 OS=Mus musculus GN=Reep4 PE=1 SV=1	0.814	0.013242
Q62165	Dystroglycan OS=Mus musculus GN=Dag1 PE=1 SV=4	0.813	0.0274431
Q08639	Transcription factor Dp-1 OS=Mus musculus GN=Tfdp1 PE=1 SV=1	0.813	0.0487871
O35623	BET1 homolog OS=Mus musculus GN=Bet1 PE=1 SV=1	0.807	0.00983957
Q8BG81	Polymerase delta-interacting protein 3 OS=Mus musculus GN=Poldip3 PE=1 SV=1	0.805	0.00366446
Q91W98	Solute carrier family 15 member 4 OS=Mus musculus GN=Slc15a4 PE=1 SV=1	0.804	0.041978
Q9Z1R9	MCG124046 OS=Mus musculus GN=Prss1 PE=1 SV=1	0.803	0.0306982
Q6PAR5-4	Isoform 4 of GTPase-activating protein and VPS9 domain-containing protein 1 OS=Mus musculus GN=Gapvd1	0.8	0.0386943
H3BK65	Epidermal growth factor receptor substrate 15 OS=Mus musculus GN=Eps15 PE=1 SV=1	0.799	0.028808
P11157	Ribonucleoside-diphosphate reductase subunit M2 OS=Mus musculus GN=Rrm2 PE=1 SV=1	0.795	0.0183818
D3YYB0	40S ribosomal protein S27 OS=Mus musculus GN=Rps27l PE=1 SV=1	0.784	0.00333569
A0A087WRH9	MyoD family inhibitor domain-containing protein OS=Mus musculus GN=Mdfic PE=4 SV=1	0.784	0.00770214
Q9CX86	Heterogeneous nuclear ribonucleoprotein A0 OS=Mus musculus GN=Hnrnpa0 PE=1 SV=1	0.782	0.00801586
Q99KK1	Receptor expression-enhancing protein 3 OS=Mus musculus GN=Reep3 PE=1 SV=1	0.781	0.0204654
O70318	Band 4.1-like protein 2 OS=Mus musculus GN=Epb41l2 PE=1 SV=2	0.776	0.0456234
P58854	Gamma-tubulin complex component 3 OS=Mus musculus GN=Tubgcp3 PE=2 SV=2	0.771	0.040179
Q8BRT1-5	Isoform 2 of CLIP-associating protein 2 OS=Mus musculus GN=Clasp2	0.768	0.031203
Q06831	Transcription factor SOX-4 OS=Mus musculus GN=Sox4 PE=1 SV=2	0.763	0.0361017
E9Q5L4	Protein C530008M17Rik OS=Mus musculus GN=C530008M17Rik PE=1 SV=1	0.758	0.0128263
A2AE27	AMP deaminase 2 OS=Mus musculus GN=Ampd2 PE=1 SV=1	0.755	0.0153347
P19785	Estrogen receptor OS=Mus musculus GN=Esr1 PE=1 SV=1	0.747	0.0264107
P47811	Mitogen-activated protein kinase 14 OS=Mus musculus GN=Mapk14 PE=1 SV=3	0.746	5.65456e-05
Q8C3W1	Uncharacterized protein C1orf198 homolog OS=Mus musculus PE=2 SV=1	0.745	0.0134621
P56695	Wolframin OS=Mus musculus GN=Wfs1 PE=1 SV=1	0.742	0.0487446
Q64449	C-type mannose receptor 2 OS=Mus musculus GN=Mrc2 PE=1 SV=3	0.735	0.00449871
Q3U1U6	TSC22 domain family protein 4 OS=Mus musculus GN=Tsc22d4 PE=1 SV=1	0.734	0.0257797
P18654	Ribosomal protein S6 kinase alpha-3 OS=Mus musculus GN=Rps6ka3 PE=1 SV=2	0.731	0.0173892
Q80TM6	R3H domain-containing protein 2 OS=Mus musculus GN=R3hdm2 PE=1 SV=2	0.722	0.0298273
Q8BGS1-3	Isoform 3 of Band 4.1-like protein 5 OS=Mus musculus GN=Epb41l5	0.717	0.0288405
Q8JZR2	Adapter molecule crk OS=Mus musculus GN=Crk PE=1 SV=1	0.696	0.00499525
Q9R0A5	Serine/threonine-protein kinase Nek3 OS=Mus musculus GN=Nek3 PE=1 SV=2	0.676	0.0143883
Q2PFD7	PH and SEC7 domain-containing protein 3 OS=Mus musculus GN=Psd3 PE=1 SV=2	0.674	0.0470267
Q91YN9	BAG family molecular chaperone regulator 2 OS=Mus musculus GN=Bag2 PE=1 SV=1	0.671	0.00252275
Q8CIB6	Transmembrane protein 230 OS=Mus musculus GN=Tmem230 PE=1 SV=1	0.67	0.000633557
Q99JP6-2	Isoform 2 of Homer protein homolog 3 OS=Mus musculus GN=Homer3	0.669	0.0499107
Q9JMB0	G kinase-anchoring protein 1 OS=Mus musculus GN=Gkap1 PE=1 SV=1	0.652	0.0380028
Q3USJ8-2	Isoform 2 of F-BAR and double SH3 domains protein 2 OS=Mus musculus GN=Fchsd2	0.641	0.000341478
Q9CPQ3	Mitochondrial import receptor subunit TOM22 homolog OS=Mus musculus GN=Tomm22 PE=2 SV=3	0.627	0.0406587
E9QM38	Solute carrier family 12 member 2 OS=Mus musculus GN=Slc12a2 PE=1 SV=1	0.607	0.0266283
Q8BT07	Centrosomal protein of 55 kDa OS=Mus musculus GN=Cep55 PE=1 SV=2	0.606	0.0238824
E9Q634	Unconventional myosin-Ie OS=Mus musculus GN=Myo1e PE=1 SV=1	0.599	0.0162954
Q3UQI9	Protein FAM188B OS=Mus musculus GN=Fam188b PE=2 SV=1	0.555	0.0439368
B1AVY7	Kinesin-like protein KIF16B OS=Mus musculus GN=Kif16b PE=1 SV=1	0.529	0.02229
Q6R891	Neurabin-2 OS=Mus musculus GN=Ppp1r9b PE=1 SV=1	0.526	0.00671312
Q8BL97	Serine/arginine-rich splicing factor 7 OS=Mus musculus GN=Srsf7 PE=1 SV=1	0.524	0.0050934
E9Q1T1	Calcium/calmodulin-dependent protein kinase type II subunit delta OS=Mus musculus GN=Camk2d PE=1 SV=1	0.284	0.00387738
